# Supplementary material for: Tracking chromosomal positions of oligomers - a case study with Illumina's BovineSNP50 beadchip
Source: BMC Genomics. 2010 Feb 1;11:80. doi: 10.1186/1471-2164-11-80 (PMC2834638; doi:10.1186/1471-2164-11-80)
Supplement: Additional file 1 — Annotation file for 54,001 oligomer sequences of the Bovine50SNP beadchip. The column headers designate: ID, ID of the SNP; CHROM.ILMN and POS.ILMN, chromosome and position according to Illumina; CHROM.MAP and POS.MAP chromosome and position as determined in this study. [file 1471-2164-11-80-S1.TXT]

ID	CHROM.ILMN	POS.ILMN	CHROM.MAP	POS.MAP
BTA-28763-no-rs	1	0	1	77269181
BTA-29334-no-rs	1	0	1	11498895
BTA-29515-no-rs	1	0	1	127006007
BTA-29644-no-rs	1	0	1	7298268
BTA-32647-no-rs	1	483	1	70900527
BTA-103663-no-rs	1	1329	1	62700887
Hapmap49509-BTA-17127	1	2863	1	10608250
BTA-95262-no-rs	1	4975	1	46901458
Hapmap42400-BTA-102731	1	5266	1	62903761
BTA-40478-no-rs	1	10742	1	88650926
Hapmap24476-BTA-130730	1	14038	1	50411935
BTA-36593-no-rs	1	19391	1	75559937
BTA-94921-no-rs	1	22000	1	116795836
Hapmap47551-BTA-25902	1	27165	1	18771896
Hapmap52416-rs29016842	1	28596	1	85503593
BTA-47238-no-rs	1	34225	1	114670401
BTA-103555-no-rs	1	46372	1	50169472
Hapmap41451-BTA-119981	1	80505	1	96607783
Hapmap43437-BTA-101873	1	113642	1	113641
Hapmap57391-rs29026905	1	122740	1	85642599
Hapmap58800-rs29016980	1	155636	1	96744251
ARS-BFGL-NGS-16466	1	244699	1	244698
ARS-BFGL-NGS-19289	1	282556	1	282555
Hapmap50221-BTA-112986	1	325820	1	50261397
Hapmap34944-BES1_Contig627_1906	1	369419	1	369418
BTA-07251-no-rs	1	410351	1	410350
ARS-BFGL-NGS-98142	1	447278	1	447277
Hapmap53946-rs29015852	1	487654	1	487653
ARS-BFGL-NGS-66449	1	524507	1	524506
ARS-BFGL-NGS-114208	1	562285	1	562284
ARS-BFGL-BAC-32770	1	643559	1	643558
ARS-BFGL-NGS-65067	1	681960	1	681959
ARS-BFGL-BAC-31497	1	703697	1	703696
ARS-BFGL-BAC-32722	1	727682	1	727681
ARS-BFGL-BAC-34682	1	748908	1	748907
ARS-BFGL-NGS-3964	1	772654	1	772653
ARS-BFGL-NGS-98203	1	807571	1	807570
ARS-BFGL-NGS-59105	1	838468	1	838467
ARS-BFGL-BAC-36895	1	877456	1	877455
ARS-BFGL-BAC-2376	1	913630	1	913629
ARS-BFGL-BAC-31703	1	953037	1	953036
ARS-BFGL-BAC-31722	1	988597	1	988596
BTA-49284-no-rs	1	1008611	1	1008609
ARS-BFGL-BAC-6557	1	1043153	1	1043152
ARS-BFGL-BAC-7196	1	1073350	1	1073349
ARS-BFGL-BAC-12931	1	1097491	1	1097490
ARS-BFGL-BAC-649	1	1121300	1	1121299
ARS-BFGL-BAC-14857	1	1147167	1	1147166
Hapmap53766-ss46526150	1	1170768	1	1170767
ARS-BFGL-NGS-115971	1	1196423	1	1196422
ARS-BFGL-NGS-62826	1	1247321	1	1247320
BTA-39394-no-rs	1	1324142	1	1324141
ARS-BFGL-NGS-109301	1	1354281	1	1354280
ARS-BFGL-NGS-105306	1	1393699	1	1393698
ARS-BFGL-NGS-87636	1	1416455	1	1416454
Hapmap24070-BTA-123581	1	1437007	1	1437006
ARS-BFGL-NGS-39992	1	1479888	1	1479887
ARS-BFGL-BAC-754	1	1523651	1	1523650
ARS-BFGL-BAC-4401	1	1547169	1	1547168
ARS-BFGL-BAC-13059	1	1570769	1	1570768
ARS-BFGL-BAC-14930	1	1593415	1	1593414
ARS-BFGL-BAC-15552	1	1616279	1	1616278
ARS-BFGL-BAC-15580	1	1639321	1	1639319
ARS-BFGL-NGS-11433	1	1662072	1	1662071
ARS-BFGL-NGS-25183	1	1705125	1	1705124
ARS-BFGL-NGS-76349	1	1729495	1	1729494
ARS-BFGL-BAC-16253	1	1761204	1	1761203
ARS-BFGL-BAC-7317	1	1791641	1	1791640
ARS-BFGL-BAC-11152	1	1821403	1	1821402
ARS-BFGL-NGS-29653	1	1857164	1	1857163
ARS-BFGL-BAC-14982	1	1897418	1	1897417
BTA-120704-no-rs	1	1936699	1	1936698
ARS-BFGL-BAC-6733	1	1981154	1	1981153
ARS-BFGL-NGS-85297	1	2019349	1	2019348
ARS-BFGL-NGS-16727	1	2098937	1	2098936
ARS-BFGL-NGS-115671	1	2121462	1	2121461
ARS-BFGL-NGS-71085	1	2202188	1	2202187
ARS-BFGL-NGS-21352	1	2223443	1	2223442
ARS-BFGL-NGS-103391	1	2270723	1	2270722
ARS-BFGL-NGS-22858	1	2333175	1	2333174
ARS-BFGL-NGS-17308	1	2359402	1	2359401
ARS-BFGL-NGS-92033	1	2391305	1	2391304
ARS-BFGL-NGS-89044	1	2453660	1	2453659
ARS-BFGL-NGS-79093	1	2485622	1	2485621
ARS-BFGL-NGS-58892	1	2522908	1	2522907
ARS-BFGL-NGS-98287	1	2558855	1	2558854
BTB-00001612	1	2580760	1	2580759
Hapmap53592-rs29009975	1	2608865	1	2608864
ARS-BFGL-NGS-15775	1	2648754	1	2648753
ARS-BFGL-NGS-59192	1	2688380	1	2688379
ARS-BFGL-NGS-101618	1	2710094	1	2710093
BTB-00001299	1	2741613	1	2741612
ARS-BFGL-NGS-37412	1	2775727	1	2775726
ARS-BFGL-NGS-16784	1	2809423	1	2809422
BTB-02081949	1	2877872	1	2877871
BTB-00001074	1	2914488	1	2914487
ARS-BFGL-NGS-43924	1	2977385	1	2977384
ARS-BFGL-NGS-30999	1	3015077	1	3015076
BTA-26294-no-rs	1	3039386	1	3039385
Hapmap57114-rs29012843	1	3083368	1	3083367
ARS-USMARC-Parent-DQ381153-rs29012842	1	3083498	1	3083498
ARS-BFGL-NGS-37505	1	3129808	1	3129807
ARS-BFGL-NGS-75879	1	3155960	1	3155959
ARS-BFGL-NGS-107481	1	3176765	1	3176764
ARS-BFGL-NGS-108686	1	3211002	1	3211001
BTA-31687-no-rs	1	3239885	1	3239884
ARS-BFGL-NGS-36096	1	3268724	1	3268723
BTA-32603-no-rs	1	3294592	1	3294591
ARS-BFGL-NGS-109014	1	3362456	1	3362455
ARS-BFGL-NGS-69957	1	3408359	1	3408358
ARS-BFGL-NGS-43005	1	3434514	1	3434513
Hapmap59750-rs29024375	1	3467665	1	3467664
BTB-00002335	1	3493726	1	3493725
ARS-BFGL-NGS-107287	1	3517249	1	3517248
Hapmap42514-BTA-33574	1	3555007	1	3555006
ARS-BFGL-NGS-81011	1	3654143	1	3654142
BTB-00003162	1	3707569	1	3707568
BTB-00002966	1	3775845	1	3775844
ARS-BFGL-BAC-15173	1	3816000	1	3815998
BTA-34568-no-rs	1	3848026	1	3848025
Hapmap42913-BTA-33619	1	3871067	1	3871066
BTA-33606-no-rs	1	3895811	1	3895810
BTB-00002687	1	3923164	1	3923163
BTB-01747944	1	4070975	1	4070974
BTB-01991572	1	4128584	1	4128583
BTB-02105769	1	4149603	1	4149602
ARS-BFGL-NGS-65157	1	4182392	1	4182391
BTB-01996267	1	4284069	1	4284068
Hapmap33075-BTA-162916	1	4324291	1	4324290
Hapmap38555-BTA-101264	1	4477888	1	4477887
BTB-01160548	1	4503613	1	4503612
BTB-01160486	1	4525407	1	4525406
Hapmap60540-rs29021339	1	4639722	1	4639721
BTB-01160333	1	4667658	1	4667657
Hapmap60652-rs29022048	1	4696815	1	4696814
BTB-01160178	1	4744613	1	4744612
Hapmap43435-BTA-101251	1	4797612	1	4797611
ARS-BFGL-NGS-111125	1	4827062	1	4827061
BTB-01160026	1	4850611	1	4850610
BTB-01159977	1	4874582	1	4874581
BTB-01159966	1	4903465	1	4903464
Hapmap44178-BTA-101248	1	4927997	1	4927996
ARS-BFGL-NGS-114983	1	4951465	1	4951464
BTB-01728863	1	5098840	1	5098839
BTB-00003983	1	5146395	1	5146394
ARS-BFGL-NGS-100349	1	5191117	1	5191116
BTA-123503-no-rs	1	5222501	1	5222500
BTA-122021-no-rs	1	5249214	1	5249213
BTB-00003770	1	5273271	1	5273270
BTB-00003715	1	5303426	1	5303425
Hapmap38892-BTA-36614	1	5372373	1	5372372
BTB-00003652	1	5395582	1	5395581
BTA-120711-no-rs	1	5417033	1	5417032
BTA-36594-no-rs	1	5443873	1	5443872
BTA-35637-no-rs	1	5485774	1	5485773
ARS-BFGL-NGS-115182	1	5524766	1	5524765
BTA-35598-no-rs	1	5586311	1	5586310
Hapmap58931-rs29010773	1	5629482	1	5629481
BTA-15152-rs29026517	1	5664719	1	5664718
Hapmap55613-rs29014454	1	5690813	1	NA
BTB-01560572	1	5715373	1	5715372
BTB-01560539	1	5744140	1	5744139
BTB-01560502	1	5773944	1	5773943
Hapmap36132-SCAFFOLD45728_8109	1	5800029	1	5800028
ARS-BFGL-NGS-113844	1	5830837	1	5830836
ARS-BFGL-NGS-28832	1	5856709	1	5856708
BTB-01489336	1	5888292	1	5888291
ARS-BFGL-NGS-115389	1	5916070	1	5916069
BTB-01489466	1	5973404	1	5973403
Hapmap56173-ss46526166	1	6046098	1	6046096
Hapmap51901-BTA-42438	1	6077725	1	6077724
BTA-43315-no-rs	1	6219143	1	6219142
ARS-BFGL-NGS-41525	1	6301299	1	6301298
Hapmap34831-BES10_Contig712_1090	1	6350259	1	6350258
BTA-44248-no-rs	1	6375948	1	6375947
UA-IFASA-8265	1	6410344	1	6410343
BTA-44295-no-rs	1	6443778	1	6443777
BTA-44308-no-rs	1	6481567	1	6481566
BTA-45181-no-rs	1	6539424	1	6539423
ARS-BFGL-NGS-11803	1	6559946	1	6559945
BTA-45221-no-rs	1	6590363	1	6590362
Hapmap39203-BTA-46163	1	6722802	1	6722801
ARS-BFGL-NGS-96381	1	6747618	1	6747617
BTA-46228-no-rs	1	6783110	1	6783109
BTA-46243-no-rs	1	6841736	1	6841735
BTA-47159-no-rs	1	6868187	1	6868186
BTA-16441-no-rs	1	6914656	1	6914655
ARS-BFGL-NGS-62077	1	6936639	1	6936638
BTB-00004951	1	7056675	1	7056674
ARS-BFGL-NGS-38621	1	7106053	1	7106052
ARS-BFGL-NGS-103833	1	7153643	1	7153642
Hapmap44081-BTA-48210	1	7190909	1	7190908
ARS-BFGL-NGS-114174	1	7237454	1	7237453
BTA-48234-no-rs	1	7263665	1	7263664
Hapmap48967-BTA-97940	1	7378097	1	7378096
BTB-01493780	1	7424454	1	7424453
Hapmap48369-BTA-50306	1	7526893	1	7526892
BTA-50285-no-rs	1	7569168	1	7569167
Hapmap41255-BTA-40460	1	7608504	1	7608503
BTA-114657-no-rs	1	7631043	1	7631042
ARS-BFGL-NGS-116504	1	7658696	1	7658695
BTA-114662-no-rs	1	7686125	1	7686124
BTA-97382-no-rs	1	7692004	NA	NA
BTB-02037768	1	7808820	1	7808819
ARS-BFGL-NGS-105113	1	7846962	1	7846961
ARS-BFGL-NGS-44292	1	7959111	1	7959110
UA-IFASA-6811	1	8015128	NA	NA
ARS-BFGL-BAC-32146	1	8044612	1	8044611
Hapmap42827-BTA-116887	1	8064722	1	8064721
BTA-116886-no-rs	1	8085853	1	8085852
ARS-BFGL-NGS-109383	1	8134281	1	8134280
Hapmap54753-rs29013987	1	8157757	1	8157756
Hapmap54851-rs29025437	1	8204311	1	8204310
ARS-BFGL-NGS-119108	1	8264036	1	8264035
BTA-94232-no-rs	1	8294019	1	8294018
ARS-BFGL-BAC-27364	1	8353754	1	8353753
BTA-120428-no-rs	1	8432956	1	8432955
Hapmap49483-BTA-120432	1	8541121	1	8541120
Hapmap59566-rs29024165	1	8748047	1	8748046
BTA-120430-no-rs	1	8885096	1	8885095
Hapmap58026-ss46526282	1	8949726	1	8949725
Hapmap52559-rs29015773	1	8982861	1	8982860
ARS-BFGL-NGS-118398	1	9004207	1	9004206
ARS-BFGL-NGS-40533	1	9056808	1	9056807
ARS-BFGL-NGS-14644	1	9098900	1	9098899
Hapmap39995-BTA-39516	1	9306679	1	9306678
Hapmap50953-BTA-39491	1	9358490	1	9358489
BTA-38496-no-rs	1	9387585	1	9387584
ARS-BFGL-NGS-41048	1	9467429	1	9467428
ARS-BFGL-NGS-113570	1	9575773	1	9575772
Hapmap54975-rs29019203	1	9611559	1	9611558
Hapmap49138-BTA-37549	1	9741578	1	9741577
Hapmap38504-BTA-51402	1	9772389	1	9772388
UA-IFASA-5979	1	9825545	1	9825544
ARS-BFGL-NGS-548	1	9873496	1	9873495
ARS-BFGL-NGS-43310	1	9894291	1	9894290
ARS-BFGL-NGS-1296	1	9915779	1	9915778
Hapmap38887-BTA-22281	1	9955276	1	9955275
Hapmap57724-rs29022825	1	10029277	1	10029276
Hapmap44892-BTA-50337	1	10075526	1	10075524
BTA-50328-no-rs	1	10098308	1	10098307
ARS-BFGL-NGS-108684	1	10122356	1	10122355
Hapmap51183-BTA-19351	1	10143921	1	10143920
Hapmap25334-BTA-160518	1	10245715	1	10245714
Hapmap51416-BTA-19350	1	10312136	1	10312135
ARS-BFGL-NGS-113551	1	10387988	1	10387987
BTA-52266-no-rs	1	10422361	1	10422360
ARS-BFGL-NGS-113751	1	10447569	1	10447568
BTA-122626-no-rs	1	10680023	1	10680022
Hapmap60823-rs29019235	1	10753790	1	10753789
ARS-BFGL-NGS-36767	1	10871815	1	10871814
Hapmap40304-BTA-17131	1	10943316	1	10943315
Hapmap38737-BTA-22640	1	11131950	1	11131949
ARS-BFGL-BAC-6567	1	11211105	1	11211104
Hapmap54322-rs29009637	1	11260939	1	11260938
Hapmap43814-BTA-22629	1	11324871	1	11324870
BTA-22639-no-rs	1	11358820	1	11358819
Hapmap40340-BTA-19161	1	11388319	1	11388318
Hapmap55642-rs29027263	1	11478452	1	11478451
Hapmap50731-BTA-55344	1	11700833	1	11700832
BTA-55326-no-rs	1	11732572	1	11732571
ARS-BFGL-NGS-115663	1	11838697	1	11838696
BTA-54331-no-rs	1	11914097	1	11914095
Hapmap43879-BTA-54328	1	11939029	1	11939028
Hapmap55464-rs29015665	1	11959753	1	11959752
BTA-54318-no-rs	1	11981710	1	11981709
Hapmap24370-BTA-123717	1	12076959	1	12076958
ARS-BFGL-NGS-28701	1	12214278	1	12214279
BTB-00005611	1	12242066	1	12242067
BTB-00005637	1	12265746	1	12265747
Hapmap28058-BTA-161831	1	12463772	1	12463773
ARS-BFGL-BAC-14244	1	12506327	1	12506328
Hapmap60346-rs29019231	1	12544191	1	12544192
Hapmap38791-BTA-89194	1	12741359	1	12741360
ARS-BFGL-BAC-11044	1	12959937	1	12959938
ARS-BFGL-BAC-11034	1	12995318	1	12995319
Hapmap41477-BTA-20618	1	13045067	1	13045068
Hapmap43215-BTA-24270	1	13106799	1	13106800
ARS-BFGL-BAC-685	1	13137364	1	13137365
BTA-93452-no-rs	1	13159988	1	13159989
Hapmap24222-BTA-88936	1	13227160	1	13227161
Hapmap61111-rs29019811	1	13401927	1	13401928
ARS-BFGL-NGS-21333	1	13447813	1	13447814
BTA-89311-no-rs	1	13519840	1	13519841
Hapmap38049-BTA-104527	1	13606081	1	NA
BTA-103292-no-rs	1	14238026	1	14238025
ARS-BFGL-NGS-26402	1	14284370	1	14284369
Hapmap24335-BTA-127763	1	14321529	1	14321528
ARS-BFGL-BAC-14883	1	14360343	1	14360342
ARS-BFGL-NGS-104754	1	14548400	1	14548399
DIAS-91	1	14647596	1	14647595
Hapmap52363-rs29013338	1	14765724	1	14765723
ARS-BFGL-NGS-27558	1	14786958	1	14786957
ARS-BFGL-NGS-107530	1	14816302	1	14816301
BTA-28028-no-rs	1	14841104	1	14841103
BTB-00502293	1	14875612	1	14875611
BTB-00502247	1	14914756	1	14914755
BTB-00502081	1	14950001	1	14950000
ARS-BFGL-BAC-12976	1	15043994	1	15043992
BTB-01224604	1	15134284	1	15134283
Hapmap51685-BTA-113867	1	15157456	1	15157455
Hapmap50227-BTA-113868	1	15189918	1	15189917
BTB-01224765	1	15241613	1	15241612
ARS-BFGL-NGS-78179	1	15281557	1	15281556
ARS-BFGL-NGS-102441	1	15440305	1	15440304
ARS-BFGL-BAC-13008	1	15464150	1	15464149
BTA-113886-no-rs	1	15489904	1	15489903
BTB-01225435	1	15555019	1	15555018
BTB-01225182	1	15639891	1	15639890
BTA-28351-no-rs	1	15843843	1	15843842
ARS-BFGL-NGS-35955	1	15934427	1	15934426
Hapmap58809-rs29017514	1	15956986	1	15956985
BTB-01193748	1	15991221	1	15991220
BTB-01193581	1	16027989	1	16027988
BTB-00569345	1	16068792	1	16068791
ARS-BFGL-NGS-95377	1	16100121	1	16100120
BTB-00569130	1	16136166	1	16136165
BTB-01193494	1	16178293	1	16178292
ARS-BFGL-NGS-109692	1	16219632	1	16219631
Hapmap41782-BTA-16216	1	16276348	1	16276347
BTB-01999110	1	16316415	1	16316414
ARS-BFGL-NGS-32422	1	16360595	1	16360594
UA-IFASA-6298	1	16400013	1	16400012
BTB-01084253	1	16443758	1	16443757
ARS-BFGL-NGS-50407	1	16472909	1	16472907
ARS-BFGL-NGS-41853	1	16511615	1	16511614
BTB-01084226	1	16552748	1	16552747
BTB-01084203	1	16597222	1	16597221
BTB-01084177	1	16642719	1	16642718
BTB-01083987	1	16667455	1	16667454
Hapmap51162-BTA-118728	1	16692314	1	16692313
ARS-BFGL-NGS-22727	1	16740527	1	16740526
BTB-01872049	1	16801750	1	16801749
BTB-01872101	1	16828641	1	16828640
BTA-118719-no-rs	1	16887709	1	16887708
Hapmap25883-BTA-155422	1	16924533	1	16924532
Hapmap60239-rs29019581	1	16957941	1	16957942
Hapmap39625-BTA-118605	1	16985643	1	16985644
BTB-00757818	1	17012360	1	17012359
BTB-00757868	1	17069224	1	17069223
BTB-00757888	1	17106221	1	17106220
ARS-BFGL-NGS-51809	1	17145974	1	17145973
BTA-118731-no-rs	1	17178059	1	17178058
Hapmap55434-rs29009793	1	17201725	1	17201724
ARS-BFGL-BAC-11101	1	17230763	1	17230762
BTB-01083468	1	17278945	1	17278944
Hapmap44195-BTA-112008	1	17325122	1	17325121
Hapmap54349-rs29011587	1	17361054	1	17361053
Hapmap49012-BTA-109196	1	17454663	1	17454662
Hapmap48613-BTA-112066	1	17516394	1	17516393
BTA-20344-no-rs	1	17549129	1	17549128
BTB-01846351	1	17576821	1	17576820
ARS-BFGL-NGS-112632	1	17616387	1	17616386
BTB-00005987	1	17641455	1	17641454
Hapmap44269-BTA-67047	1	17699247	1	17699246
ARS-BFGL-NGS-104769	1	17812948	1	17812947
ARS-BFGL-NGS-26632	1	17921630	1	17921631
BTB-00006408	1	17981100	1	17981101
Hapmap28603-BTA-123758	1	18042777	1	18042779
ARS-BFGL-NGS-99611	1	18195202	1	18195203
BTB-01511592	1	18221165	1	18221166
BTB-01511655	1	18244759	1	18244760
BTB-01511695	1	18291729	1	18291730
BTB-01511764	1	18323377	1	18323378
BTB-01931918	1	18362369	1	18362370
Hapmap60697-rs29009870	1	18383578	1	18383579
Hapmap50395-BTA-57301	1	18426961	1	18426962
BTA-06080-no-rs	1	18449957	1	18449958
Hapmap33466-BTA-107178	1	18480548	1	18480549
Hapmap32384-BTA-160993	1	18637500	1	18637501
BTB-01890165	1	18662822	1	18662823
BTB-01342789	1	18702600	1	18702601
ARS-BFGL-NGS-1797	1	18726717	1	18726718
BTA-26174-no-rs	1	18918773	1	18918774
ARS-BFGL-NGS-111605	1	18953352	1	18953353
ARS-BFGL-NGS-119653	1	18981308	1	18981309
ARS-BFGL-BAC-6686	1	19023132	1	19023133
ARS-BFGL-NGS-94650	1	19111276	1	19111277
ARS-BFGL-NGS-7429	1	19148985	1	19148986
BTA-39405-no-rs	1	19179350	1	19179351
BTA-39402-no-rs	1	19238929	1	19238930
ARS-BFGL-NGS-1416	1	19345603	1	19345604
ARS-BFGL-NGS-29732	1	19385765	1	19385766
Hapmap38278-BTA-104803	1	19640293	1	19640294
BTA-119061-no-rs	1	19802294	1	19802295
BTA-39399-no-rs	1	19851471	1	19851472
UA-IFASA-3994	1	19877646	1	19877647
ARS-BFGL-BAC-11761	1	19919636	1	19919637
Hapmap43257-BTA-39396	1	19952844	1	19952845
ARS-BFGL-BAC-11750	1	19988097	1	19988098
ARS-BFGL-NGS-34218	1	20038994	1	20038995
Hapmap51978-BTA-39455	1	20064587	1	20064588
BTA-39450-no-rs	1	20265533	1	20265534
ARS-BFGL-NGS-116430	1	20294178	1	20294179
Hapmap49594-BTA-39447	1	20373074	1	20373075
ARS-BFGL-BAC-15578	1	20399663	1	20399664
ARS-BFGL-NGS-10334	1	20421151	1	20421152
BTA-39438-no-rs	1	20513154	1	20513155
Hapmap28298-BTA-123775	1	20560762	1	20560764
Hapmap28872-BTA-162555	1	20637773	1	20637774
BTA-116769-no-rs	1	20677297	1	20677298
Hapmap52794-rs29023743	1	20722666	1	20722667
Hapmap54489-rs29018413	1	20830495	1	20830496
Hapmap60044-rs29010295	1	20870761	1	20870762
Hapmap26189-BTA-157760	1	20912267	1	20912268
ARS-BFGL-NGS-68915	1	20933176	1	20933177
UA-IFASA-1500	1	21011529	1	21011530
UA-IFASA-9700	1	21044559	1	21044560
Hapmap39987-BTA-25749	1	21093245	1	21093246
ARS-BFGL-NGS-41203	1	21224196	1	21224195
Hapmap26436-BTA-152791	1	21266546	1	21266545
Hapmap49929-BTA-24619	1	21300411	1	21300410
BTB-01332064	1	21324508	1	21324507
ARS-BFGL-NGS-100534	1	21412633	1	21412632
Hapmap53902-rs29027390	1	21491227	1	21491226
BTB-01332122	1	21530312	1	21530311
BTB-01210202	1	21595039	1	21595038
Hapmap34985-BES1_Contig424_935	1	21620367	1	21620366
BTB-01210076	1	21658255	1	21658254
BTB-01210232	1	21693775	1	21693774
BTB-01116101	1	21772052	1	21772051
BTB-01116114	1	21801171	1	21801170
BTB-01116126	1	21837258	1	21837257
BTB-01116136	1	21863741	1	21863740
Hapmap42716-BTA-88423	1	21892256	1	21892255
BTB-01116164	1	21919793	1	21919792
DPI-50	1	21956528	1	21956527
BTB-01897472	1	21979426	1	21979425
BTB-01798639	1	22010549	1	22010548
BTA-07140-rs29026807	1	22034496	1	22034495
BTB-01116193	1	22063411	1	22063410
ARS-BFGL-NGS-51361	1	22126711	1	22126710
Hapmap51776-BTA-89038	1	22160248	1	22160247
UA-IFASA-9053	1	22184889	1	22184888
ARS-BFGL-BAC-15637	1	22223201	1	22223200
Hapmap26157-BTA-148092	1	22253339	1	22253338
ARS-BFGL-NGS-117957	1	22292406	1	22292405
BTB-00010729	1	22335556	1	22335555
BTA-59229-no-rs	1	22372390	1	22372389
BTB-00010930	1	22410017	1	22410016
ARS-BFGL-NGS-118519	1	22448596	1	22448595
Hapmap58795-rs29016849	1	22648211	1	22648210
BTA-120720-no-rs	1	22668321	1	22668320
BTB-00008450	1	22694397	1	22694396
BTB-00011076	1	22838393	1	22838392
BTB-01668820	1	22921098	1	22921097
BTB-02025707	1	22961850	1	22961849
BTB-01437861	1	22993604	1	22993603
BTB-01548042	1	23052106	1	23052105
BTB-01438016	1	23155512	1	23155511
ARS-BFGL-NGS-46591	1	23195770	1	23195768
BTB-01562871	1	23220898	1	23220897
Hapmap52694-rs29013683	1	23274821	1	23274820
ARS-BFGL-NGS-97225	1	23317323	1	23317322
BTB-01153475	1	23404234	1	23404233
BTB-01153166	1	23459974	1	23459973
ARS-BFGL-NGS-29682	1	23503625	1	23503624
BTB-01153392	1	23551250	1	23551249
BTB-01153206	1	23644532	1	23644532
BTB-01153241	1	23694843	1	23694842
ARS-BFGL-NGS-62377	1	23728417	1	23728416
Hapmap32844-BTA-151959	1	23763050	1	23763049
BTB-01885509	1	23815444	1	23815443
BTB-01821892	1	23845699	1	23845698
ARS-BFGL-BAC-16283	1	23876732	1	23876731
Hapmap53715-rs29017639	1	23939833	1	23939832
BTA-49313-no-rs	1	23970355	1	23970354
BTA-49319-no-rs	1	24000231	1	24000230
BTB-00010021	1	24039671	1	24039670
ARS-BFGL-NGS-115371	1	24085368	1	24085367
Hapmap39274-BTA-49324	1	24118522	1	24118521
ARS-BFGL-NGS-85045	1	24145529	1	24145528
BTB-00010474	1	24167339	1	24167338
ARS-BFGL-BAC-14984	1	24189629	1	24189628
BTB-00010532	1	24232501	1	24232500
ARS-BFGL-NGS-19076	1	24275183	1	24275182
ARS-BFGL-BAC-11218	1	24368192	1	24368191
BTB-00014074	1	24411506	1	24411505
BTB-00014123	1	24448114	1	24448113
Hapmap54584-rs29014870	1	24483632	1	24483631
BTA-69170-no-rs	1	24516513	1	24516512
BTA-15153-rs29026518	1	24553017	1	24553016
BTA-49243-no-rs	1	24574639	1	24574638
Hapmap52220-rs29016259	1	24611233	1	24611232
BTB-00008277	1	24635353	1	24635352
BTA-49236-no-rs	1	24657857	1	24657856
BTB-00008090	1	24717282	1	24717281
BTA-39462-no-rs	1	24746917	1	24746916
Hapmap52764-rs29022780	1	24769055	1	24769054
ARS-BFGL-NGS-21201	1	24797857	1	24797856
BTB-00007882	1	24853103	1	24853102
BTB-00007842	1	24876805	1	24876804
UA-IFASA-5116	1	24908255	1	24908254
ARS-BFGL-NGS-103546	1	24935985	1	24935984
BTB-00007705	1	24970511	1	24970510
BTB-01976950	1	24996033	1	24996032
Hapmap39273-BTA-49264	1	25018717	1	25018716
BTA-49269-no-rs	1	25071646	1	25071645
ARS-BFGL-BAC-6735	1	25106654	1	25106653
BTA-49259-no-rs	1	25129232	1	25129231
BTA-49255-no-rs	1	25151075	1	25151074
ARS-BFGL-BAC-6737	1	25183429	1	25183428
ARS-BFGL-NGS-110541	1	25215049	1	25215048
Hapmap60828-rs29019992	1	25252728	1	25252727
BTB-00009762	1	25366412	1	25366413
ARS-BFGL-NGS-82685	1	25408457	1	25408458
Hapmap30202-BTA-123800	1	25447844	1	25447843
BTA-49297-no-rs	1	25478445	1	25478446
BTA-49289-no-rs	1	25510438	1	25510439
ARS-BFGL-NGS-103498	1	25603107	1	25603108
Hapmap50707-BTA-49285	1	25630994	1	25630995
ARS-BFGL-BAC-13086	1	25652143	1	25652144
ARS-BFGL-NGS-34568	1	25684793	1	25684794
BTA-49283-no-rs	1	25789603	1	25789604
ARS-BFGL-BAC-16299	1	25834378	1	25834379
ARS-BFGL-NGS-16145	1	25865178	1	25865179
BTB-00009327	1	25905407	1	25905408
BTB-00009271	1	25945613	1	NA
BTB-00009232	1	26009921	1	26009922
ARS-BFGL-NGS-20807	1	26048845	1	26048846
BTB-00009156	1	26086726	1	26086727
Hapmap26753-BTA-158146	1	26191443	1	26191444
BTA-114108-no-rs	1	26316560	1	26316559
ARS-BFGL-NGS-20230	1	26399729	1	26399730
ARS-BFGL-NGS-36242	1	26492570	1	26492571
ARS-BFGL-NGS-50954	1	26518093	1	26518093
ARS-BFGL-NGS-62746	1	26582266	1	26582267
BTB-01484696	1	26604937	1	26604938
ARS-BFGL-BAC-13724	1	26674647	1	26674646
Hapmap52417-rs29016891	1	26710109	1	26710108
Hapmap50927-BTA-28806	1	26758615	1	26758614
Hapmap59621-rs29013246	1	26844053	1	26844052
ARS-BFGL-NGS-11151	1	26876168	1	26876167
Hapmap50928-BTA-28811	1	26912480	1	26912479
ARS-BFGL-BAC-13744	1	27070468	1	27070467
BTB-01265899	1	27099564	1	27099563
ARS-BFGL-BAC-5834	1	27135135	1	27135134
Hapmap51561-BTA-120459	1	27204282	1	27204281
BTB-01265720	1	27248547	1	27248548
BTB-01533869	1	27314803	1	27314802
BTB-01265513	1	27390503	1	27390504
Hapmap33501-BTA-152681	1	27415115	1	27415116
Hapmap52574-rs29013556	1	27579796	1	27579797
Hapmap42876-BTA-23541	1	27623092	1	27623093
ARS-BFGL-NGS-115015	1	27658670	1	27658671
Hapmap29626-BTA-155192	1	27732833	1	NA
BTA-108804-no-rs	1	27756327	1	NA
BTB-00011225	1	27818390	1	27818389
BTB-00011494	1	27893559	1	27893558
ARS-BFGL-NGS-46004	1	27926149	1	27926149
BTA-59258-no-rs	1	28006219	1	28006220
Hapmap50048-BTA-59263	1	28036958	1	28036959
Hapmap51266-BTA-59273	1	28244438	1	NA
BTB-01285304	1	28538947	1	28538948
BTB-01285382	1	28564086	1	28564087
BTB-01285492	1	28593990	1	28593991
BTB-01285832	1	28769749	1	28769748
ARS-BFGL-NGS-111117	1	28801517	1	28801516
BTB-01285855	1	28823760	1	28823759
BTB-01334086	1	28900240	1	28900241
BTB-01334157	1	28926714	1	28926715
BTB-01334105	1	28949443	1	28949444
ARS-BFGL-BAC-15050	1	28976083	1	28976084
BTB-01333903	1	29095947	1	29095948
ARS-BFGL-BAC-15042	1	29122972	1	29122973
BTB-01333940	1	29147078	1	29147079
Hapmap28062-BTA-163502	1	29219132	1	29219133
BTA-110133-no-rs	1	29251599	1	29251600
BTB-00012150	1	29303973	1	29303974
BTB-00012128	1	29330360	1	29330361
ARS-BFGL-BAC-14387	1	29353911	1	29353912
BTB-00011988	1	29378747	1	29378748
ARS-BFGL-NGS-20624	1	29406290	1	29406291
ARS-BFGL-BAC-15059	1	29604866	1	29604865
ARS-BFGL-NGS-119690	1	29642352	1	29642351
ARS-BFGL-BAC-15061	1	29675491	1	29675490
BTA-59279-no-rs	1	29700549	1	29700548
BTB-00012425	1	29712571	1	29712572
BTB-00012448	1	29739311	1	29739312
BTB-01734615	1	29783740	1	29783741
BTB-01734642	1	29808261	1	29808262
ARS-BFGL-NGS-108911	1	29830061	1	29830062
ARS-BFGL-NGS-100058	1	29864863	1	29864864
ARS-BFGL-NGS-74692	1	29885948	1	29885949
BTB-00012560	1	29929917	1	29929918
Hapmap40010-BTA-59286	1	29975903	1	29975904
BTB-00012627	1	30006608	1	30006609
ARS-BFGL-BAC-11193	1	30036543	1	30036544
ARS-BFGL-NGS-119297	1	30066112	1	30066113
ARS-BFGL-NGS-24142	1	30155665	1	30155666
ARS-BFGL-NGS-101348	1	30188209	1	30188210
ARS-BFGL-NGS-114084	1	30242626	1	30242627
BTB-00013095	1	30358495	1	30358494
BTB-02049040	1	30429565	1	30429564
BTB-00013185	1	30515559	1	30515558
ARS-BFGL-BAC-7359	1	30575135	1	30575134
BTA-59299-no-rs	1	30619466	1	30619465
BTB-00013370	1	30660886	1	30660885
BTA-59305-no-rs	1	30701094	1	30701093
BTB-00013460	1	30729603	1	30729602
Hapmap39934-BTA-59308	1	30759620	1	30759619
ARS-BFGL-BAC-7369	1	30795562	1	30795561
ARS-BFGL-NGS-14285	1	30828462	1	30828461
ARS-BFGL-BAC-11830	1	30843173	1	30843174
ARS-BFGL-NGS-40158	1	30878713	1	30878714
BTA-18114-no-rs	1	30905686	1	30905687
BTB-01303393	1	30970701	1	30970702
BTB-01303334	1	31017188	1	31017189
BTA-87372-no-rs	1	31039668	1	31039669
BTA-41946-no-rs	1	31059822	1	31059823
Hapmap32039-BTA-131798	1	31128140	1	31128141
Hapmap50687-BTA-41950	1	31179907	1	31179908
BTB-01831270	1	31273600	1	31273601
BTB-00013894	1	31301533	1	31301534
ARS-BFGL-NGS-97949	1	31327686	1	31327687
BTB-00013847	1	31352734	1	31352735
BTA-110980-no-rs	1	31514180	1	31514181
BTB-01653833	1	31547313	1	31547314
BTB-01653794	1	31580518	1	31580519
BTB-01335754	1	31611906	1	31611907
BTB-01335860	1	31800715	1	31800714
Hapmap33671-BTA-153460	1	31879529	1	31879528
ARS-BFGL-NGS-11623	1	32023797	1	32023796
BTB-01843131	1	32110862	1	32110861
ARS-BFGL-NGS-80747	1	32192771	1	32192770
BTB-01657730	1	32267590	1	32267589
BTB-01955576	1	32308256	1	32308255
ARS-BFGL-NGS-64530	1	32334090	1	32334089
BTB-01755357	1	32364123	1	32364122
BTB-02018681	1	32423821	1	32423822
BTB-00014284	1	32491089	1	32491090
Hapmap43017-BTA-69173	1	32539929	1	32539930
BTB-00014368	1	32582467	1	32582468
ARS-BFGL-NGS-1179	1	32619230	1	32619231
BTB-00014413	1	32641848	1	32641849
BTB-00014500	1	32712009	1	32712010
BTB-00014527	1	32755620	1	32755621
Hapmap38175-BTA-69177	1	32846884	1	NA
Hapmap52004-BTA-69178	1	32878144	1	32878143
BTB-00014686	1	32949575	1	32949574
BTB-00014722	1	32987753	1	32987752
ARS-BFGL-NGS-81358	1	33014524	1	33014523
BTB-00014850	1	33047886	1	33047885
BTB-00014929	1	33095596	1	33095595
BTB-00015102	1	33136014	1	33136013
BTA-69182-no-rs	1	33178038	1	33178037
BTB-00015164	1	33216183	1	33216182
Hapmap58994-rs29021251	1	33254599	1	33254598
Hapmap40138-BTA-69192	1	33296052	1	33296051
BTB-00015448	1	33502427	1	33502426
ARS-BFGL-NGS-19127	1	33558636	1	33558635
BTB-00016647	1	33580543	1	33580542
BTA-69212-no-rs	1	33637325	1	33637324
Hapmap32679-BTA-69218	1	33679722	1	33679721
BTB-00015939	1	33711422	1	33711421
BTB-00015961	1	33744104	1	33744103
BTB-00016058	1	33771636	1	33771635
Hapmap48855-BTA-69221	1	33799178	1	33799177
BTA-69225-no-rs	1	33828832	1	33828832
BTA-69226-no-rs	1	33849426	1	33849425
BTA-69229-no-rs	1	33897882	1	33897882
BTB-00901823	1	33956041	1	33956040
BTB-00901868	1	33983402	1	33983401
BTB-00901957	1	34021282	1	34021281
BTB-00902072	1	34054463	1	34054462
BTB-00902144	1	34085800	1	34085799
ARS-BFGL-NGS-26646	1	34144327	1	34144326
ARS-BFGL-NGS-45064	1	34194844	1	34194843
ARS-BFGL-NGS-21650	1	34217266	1	34217265
Hapmap43403-BTA-91448	1	34242602	1	34242601
BTB-01419032	1	34268031	1	34268030
BTA-91456-no-rs	1	34300519	1	34300518
Hapmap34824-BES10_Contig592_452	1	34347535	1	34347534
BTB-01419286	1	34379955	1	34379954
ARS-BFGL-NGS-115451	1	34407164	1	34407163
BTA-60805-no-rs	1	34458789	1	34458789
BTB-00929993	1	34512156	1	34512155
ARS-BFGL-BAC-11852	1	34589545	1	34589544
Hapmap52277-rs29017401	1	34615256	1	34615255
Hapmap55373-rs29027574	1	34639391	1	34639390
BTB-00930093	1	34679429	1	34679428
BTB-00930215	1	34747729	1	34747728
BTB-00930351	1	34780065	1	34780064
Hapmap49364-BTA-89353	1	34825272	1	34825271
ARS-BFGL-NGS-96394	1	34846249	1	34846248
BTB-01965833	1	34927493	1	34927492
BTB-01965810	1	34948669	1	34948668
Hapmap43629-BTA-60810	1	34987550	1	34987549
BTB-00930398	1	35020483	1	35020482
BTB-01211075	1	35047499	1	35047498
Hapmap47907-BTA-29493	1	35080818	1	35080817
Hapmap43823-BTA-27227	1	35107692	1	35107691
BTB-01890914	1	35130955	1	35130954
UA-IFASA-4161	1	35152844	1	35152843
BTB-01210899	1	35197091	1	35197090
ARS-BFGL-BAC-12481	1	35238665	1	35238664
BTB-00017000	1	35262097	1	35262096
Hapmap43052-BTA-79184	1	35285632	1	35285631
BTA-79188-no-rs	1	35309775	1	35309774
BTA-111131-no-rs	1	35331614	1	35331613
BTB-01210835	1	35360433	1	35360432
BTB-01210806	1	35381802	1	35381801
BTB-01210766	1	35425847	1	35425846
BTA-111133-no-rs	1	35480869	1	35480868
ARS-BFGL-NGS-100434	1	35610744	1	35610743
BTB-00016718	1	35649819	1	35649818
BTB-00016701	1	35676937	1	35676936
ARS-BFGL-NGS-28489	1	35713131	1	35713130
DPI-55	1	35756434	1	35756433
Hapmap32018-BTA-123851	1	35881278	1	35881277
BTB-00016898	1	36085241	1	36085240
BTB-00016906	1	36139751	1	36139750
ARS-BFGL-NGS-60721	1	36174882	1	36174881
BTB-01682411	1	36251386	1	36251385
Hapmap24792-BTA-123860	1	36334980	1	36334981
DPI-2	1	36377350	1	36377351
BTA-79199-no-rs	1	36404482	1	36404483
ARS-BFGL-BAC-837	1	36507776	1	36507775
Hapmap44571-BTA-79197	1	36531419	1	36531418
BTB-00017157	1	36632292	1	36632291
BTB-00017182	1	36660960	1	36660959
ARS-BFGL-BAC-7452	1	36702480	1	36702479
Hapmap40144-BTA-79228	1	36730939	1	36730938
ARS-BFGL-NGS-116830	1	36761877	1	36761876
Hapmap41641-BTA-79222	1	36790108	1	36790107
BTB-00017988	1	36831900	1	36831899
ARS-BFGL-BAC-4996	1	36897971	1	36897970
Hapmap57330-rs29009759	1	36925179	1	36925178
BTA-79216-no-rs	1	36958448	1	36958447
Hapmap48471-BTA-79215	1	37000319	1	37000318
BTB-00017697	1	37028006	1	37028005
ARS-BFGL-BAC-11284	1	37055584	1	37055584
ARS-BFGL-NGS-116207	1	37086738	1	37086737
Hapmap50474-BTA-79209	1	37113945	1	37113944
BTB-00017422	1	37140939	1	37140938
ARS-BFGL-BAC-11294	1	37166944	1	37166943
BTA-79205-no-rs	1	37217907	1	37217906
Hapmap43356-BTA-79201	1	37243056	1	37243055
Hapmap50634-BTA-26738	1	37438185	1	37438184
ARS-BFGL-NGS-44057	1	37479119	1	37479118
ARS-BFGL-NGS-38419	1	37506773	1	37506772
Hapmap49369-BTA-89952	1	37667472	1	37667471
Hapmap52575-rs29013932	1	37718260	1	37718259
BTA-115758-no-rs	1	37747213	1	37747212
BTA-111758-no-rs	1	37788382	1	37788381
DPI-27	1	37830245	1	37830244
BTA-111760-no-rs	1	37861523	1	37861522
DPI-28	1	37890858	1	37890857
ARS-BFGL-BAC-11938	1	37933312	1	37933311
Hapmap46343-BTA-111768	1	37962259	1	37962257
BTA-111771-no-rs	1	38022101	1	38022100
ARS-BFGL-NGS-84905	1	38083012	1	38083011
BTA-120277-no-rs	1	38119282	1	38119281
ARS-BFGL-NGS-12168	1	38245980	1	38245979
BTA-89302-no-rs	1	38277858	1	38277857
ARS-BFGL-BAC-14429	1	38298217	1	38298216
Hapmap39875-BTA-97144	1	38327652	1	38327651
Hapmap29197-BTA-97143	1	38372695	1	38372694
Hapmap42111-BTA-122184	1	38444435	1	38444434
ARS-BFGL-NGS-23720	1	38486179	1	38486178
Hapmap25605-BTA-155012	1	38577651	1	38577650
ARS-BFGL-NGS-53463	1	38620893	1	38620892
ARS-BFGL-NGS-64136	1	38776939	1	38776938
ARS-BFGL-NGS-100005	1	38806545	1	38806544
ARS-BFGL-NGS-114608	1	38952267	1	38952266
ARS-BFGL-NGS-103535	1	39186974	1	39186973
BTA-115317-no-rs	1	39230849	1	39230848
ARS-BFGL-NGS-42813	1	39307649	1	39307648
ARS-BFGL-NGS-85768	1	39384792	1	39384791
BTA-16749-no-rs	1	39429582	1	39429581
Hapmap51081-BTA-89053	1	39454544	1	39454543
Hapmap23652-BTA-16748	1	39568802	1	39568801
ARS-BFGL-NGS-97815	1	39692200	1	39692199
BTA-07775-no-rs	1	39716032	1	39716031
Hapmap33732-BTA-160835	1	39820991	1	39820990
BTA-109574-no-rs	1	39882376	1	39882375
Hapmap39970-BTA-117984	1	39933731	1	39933730
ARS-BFGL-NGS-26011	1	39976416	1	39976415
BTA-96881-no-rs	1	40050487	1	40050486
ARS-BFGL-BAC-7483	1	40120711	1	40120709
ARS-BFGL-NGS-84347	1	40150878	1	40150877
ARS-BFGL-BAC-11946	1	40300540	1	40300539
Hapmap47738-BTA-79246	1	40327197	1	40327196
ARS-BFGL-BAC-12579	1	40407179	1	40407178
Hapmap27571-BTA-123885	1	40566715	1	40566714
BTB-01810584	1	40604385	1	40604384
ARS-BFGL-NGS-107020	1	40638044	1	40638043
Hapmap51428-BTA-26864	1	40661663	1	40661662
ARS-BFGL-NGS-55025	1	40691263	1	40691262
BTB-00018760	1	40719347	1	40719346
Hapmap38790-BTA-87413	1	40758983	1	40758982
ARS-BFGL-BAC-13195	1	40878676	1	40878675
BTB-01806368	1	40904126	1	40904125
ARS-BFGL-NGS-34353	1	40931077	1	40931076
BTB-00018513	1	40958014	1	40958013
ARS-BFGL-NGS-20360	1	40995638	1	40995637
BTB-00018431	1	41020598	1	41020597
BTB-00018408	1	41042735	1	41042734
BTB-00018345	1	41095557	1	41095556
BTB-01249999	1	41168633	1	41168632
BTA-117821-no-rs	1	41201222	1	41201221
BTA-122545-no-rs	1	41248664	1	41248663
BTB-01250106	1	41272857	1	41272856
Hapmap51160-BTA-117818	1	41306130	1	41306129
ARS-BFGL-NGS-86662	1	41342674	1	41342673
ARS-BFGL-BAC-13216	1	41395717	1	41395716
ARS-BFGL-NGS-110537	1	41437044	1	41437043
ARS-BFGL-NGS-23908	1	41459257	1	41459256
BTB-01250420	1	41489565	1	41489564
Hapmap45471-BTA-117823	1	41516047	1	41516047
ARS-BFGL-NGS-111921	1	41564116	1	41564115
BTB-01952363	1	41600354	NA	NA
BTA-111731-no-rs	1	41630234	1	41630233
ARS-BFGL-NGS-32825	1	41675181	1	41675180
BTB-01462455	1	41722740	1	41722739
Hapmap34927-BES7_Contig453_1164	1	41793197	1	41793195
Hapmap38709-BTA-88324	1	41828459	1	41828458
ARS-BFGL-NGS-100232	1	41888631	1	41888632
BTB-01555269	1	42047523	1	42047524
BTB-01555328	1	42082815	1	42082816
ARS-BFGL-NGS-104431	1	42106877	1	42106878
ARS-BFGL-NGS-45335	1	42131682	1	42131683
Hapmap32424-BTA-95573	1	42267613	1	NA
BTB-01135685	1	42301092	1	42301091
BTB-01135743	1	42367798	1	42367797
Hapmap23514-BTA-150593	1	42389699	1	42389698
Hapmap47786-BTA-95575	1	42488246	1	42488245
Hapmap33740-BTA-95578	1	42584716	1	42584715
BTA-95584-no-rs	1	42612042	1	42612041
Hapmap38486-BTA-30602	1	42676544	1	42676543
Hapmap38103-BTA-28646	1	42714936	1	42714935
Hapmap33759-BTA-160998	1	42738902	1	42738901
BTB-01848824	1	42763139	1	42763138
BTA-122159-no-rs	1	42787965	1	42787964
BTB-01136210	1	42813944	1	42813943
BTA-95587-no-rs	1	42844729	1	42844728
ARS-BFGL-NGS-106725	1	42875764	1	42875763
Hapmap54599-rs29019617	1	42906017	1	42906016
ARS-BFGL-NGS-23369	1	42937352	1	42937351
ARS-BFGL-NGS-118356	1	43030542	1	43030541
ARS-BFGL-NGS-63816	1	43053683	1	43053682
Hapmap52536-rs29011297	1	43082467	1	43082466
Hapmap48210-BTA-120730	1	43137145	1	43137144
BTB-00019290	1	43173391	1	43173390
ARS-BFGL-NGS-106432	1	43195973	1	43195972
ARS-BFGL-BAC-15157	1	43216667	1	43216666
ARS-BFGL-NGS-43530	1	43259209	1	43259208
Hapmap50812-BTA-89669	1	43280023	1	43280022
BTB-00019496	1	43303024	1	43303023
Hapmap39522-BTA-89675	1	43391348	1	43391347
BTB-01708786	1	43461071	1	43461070
ARS-BFGL-NGS-56548	1	43483581	1	43483580
BTB-01955018	1	43522084	1	43522083
BTA-104608-no-rs	1	43622399	1	43622399
ARS-BFGL-NGS-81807	1	43642684	1	43642685
ARS-BFGL-NGS-75560	1	43674720	1	43674721
BTB-01567958	1	43699924	1	43699925
ARS-BFGL-NGS-93346	1	43728415	1	43728416
BTA-27636-no-rs	1	43760388	1	43760389
BTB-00019569	1	43790686	1	43790687
BTB-00019582	1	43817826	1	43817827
ARS-BFGL-NGS-10059	1	43866603	1	43866604
BTA-89689-no-rs	1	43894797	1	43894798
Hapmap53820-rs29010070	1	43944467	1	43944468
BTB-00019683	1	44033799	1	44033800
BTB-00019705	1	44064307	1	44064308
ARS-BFGL-NGS-106220	1	44092636	1	44092637
BTB-00019769	1	44114981	1	44114982
BTB-00019788	1	44142530	1	44142531
ARS-BFGL-NGS-12781	1	44192991	1	44192992
Hapmap60973-rs29018366	1	44240246	1	44240247
Hapmap23873-BTA-139450	1	44276807	1	44276808
ARS-BFGL-BAC-15804	1	44310182	1	44310183
BTA-89691-no-rs	1	44419258	1	44419259
BTB-00019912	1	44460521	1	44460522
Hapmap46502-BTA-89692	1	44486455	1	44486455
ARS-BFGL-NGS-89857	1	44538807	1	44538808
BTA-89698-no-rs	1	44574677	1	44574678
BTA-89702-no-rs	1	44599100	1	44599101
Hapmap59911-rs29013984	1	44640563	1	44640564
BTA-20952-no-rs	1	44667570	1	44667571
BTA-89708-no-rs	1	44689270	1	44689271
BTB-00020263	1	44713675	1	44713676
Hapmap47773-BTA-89713	1	44739865	1	44739866
BTA-89717-no-rs	1	44776051	1	44776052
BTB-00020638	1	44817745	1	44817746
BTB-00020648	1	44840249	1	44840250
BTA-89719-no-rs	1	44861513	1	44861514
ARS-BFGL-NGS-101368	1	44894257	1	44894258
ARS-BFGL-NGS-19097	1	44931182	1	44931183
ARS-BFGL-NGS-106743	1	44961871	1	44961872
ARS-BFGL-NGS-64154	1	45023386	1	45023387
ARS-BFGL-NGS-118112	1	45063751	1	45063752
ARS-BFGL-NGS-96886	1	45088246	1	45088247
Hapmap49368-BTA-89726	1	45128701	1	45128702
Hapmap28225-BTA-123915	1	45193603	1	45193604
BTB-00020882	1	45224788	1	45224789
ARS-BFGL-NGS-116079	1	45254960	1	45254961
ARS-BFGL-NGS-118317	1	45326137	1	45326138
BTB-00021048	1	45348522	1	45348523
Hapmap57419-rs29025772	1	45382464	1	45382465
Hapmap43396-BTA-89742	1	45412401	1	45412402
BTB-00021157	1	45438772	1	45438773
BTB-00021173	1	45465211	1	45465212
ARS-BFGL-NGS-57355	1	45512563	1	45512564
BTB-00021247	1	45536994	1	45536995
BTA-89748-no-rs	1	45570006	1	NA
BTB-00021257	1	45647138	1	45647137
BTB-00021385	1	45681975	1	45681974
BTB-00021354	1	45755666	1	45755665
BTB-01788892	1	45898622	1	45898621
BTA-21519-no-rs	1	45986516	1	NA
BTA-21524-no-rs	1	46009393	1	NA
ARS-BFGL-NGS-75951	1	46151959	1	46151960
ARS-BFGL-NGS-31349	1	46199933	1	46199934
BTA-95285-no-rs	1	46229321	1	46229322
BTB-01462206	1	46291678	1	46291679
BTB-01462237	1	46323000	1	46323001
ARS-BFGL-NGS-68706	1	46346236	1	46346237
ARS-BFGL-NGS-113748	1	46368854	1	46368855
Hapmap38803-BTA-104250	1	46391244	1	46391245
ARS-BFGL-NGS-119382	1	46434313	1	46434314
BTB-00478386	1	46459715	1	46459716
BTB-00478374	1	46488917	1	46488918
BTB-00478347	1	46536856	1	46536857
ARS-BFGL-NGS-10512	1	46565191	1	46565190
BTB-01781942	1	46591594	1	46591593
BTA-90373-no-rs	1	46627511	1	46627510
ARS-BFGL-NGS-34687	1	46663777	1	46663776
BTB-01462011	1	46689840	1	46689839
BTB-01461996	1	46720960	1	46720959
ARS-BFGL-NGS-69116	1	46774008	1	46774007
ARS-BFGL-NGS-31674	1	46801013	1	46801012
ARS-BFGL-NGS-33309	1	46829763	1	46829762
BTA-10863-rs29016414	1	46881368	1	46881367
BTA-95266-no-rs	1	46922054	1	46922053
BTB-01786029	1	46955851	1	46955850
ARS-BFGL-NGS-114234	1	46985246	1	46985245
BTA-14361-rs29023125	1	47016799	1	47016798
BTA-89822-no-rs	1	47045230	1	47045229
BTA-89820-no-rs	1	47065261	1	47065260
Hapmap60140-ss46526251	1	47121527	1	47121526
UA-IFASA-4106	1	47153851	1	47153850
BTB-00468553	1	47187443	1	47187442
BTB-00468532	1	47270174	1	47270173
BTB-00468519	1	47307922	1	47307921
ARS-BFGL-NGS-110320	1	47347125	1	47347123
ARS-BFGL-NGS-67684	1	47372647	1	47372646
BTB-00468485	1	47400089	1	47400088
BTB-00468476	1	47427314	1	47427313
Hapmap41381-BTA-89814	1	47466444	1	47466443
BTB-01608930	1	47536760	1	47536759
ARS-BFGL-NGS-69858	1	47565937	1	47565936
BTA-109011-no-rs	1	47694704	1	47694705
BTB-01625181	1	47729242	1	47729243
Hapmap39710-BTA-108633	1	47778312	1	47778313
Hapmap54262-rs29018839	1	47904413	1	47904414
ARS-BFGL-NGS-41577	1	47924986	1	47924987
BTB-01686544	1	48023951	1	48023952
ARS-BFGL-NGS-23106	1	48053651	1	48053652
Hapmap40153-BTA-99041	1	48097917	1	48097918
BTA-99040-no-rs	1	48122471	1	48122472
ARS-BFGL-NGS-56683	1	48157391	1	48157392
ARS-BFGL-BAC-24524	1	48191476	1	48191477
Hapmap55429-rs29012753	1	48219435	1	48219436
BTB-02090792	1	48248142	1	48248143
BTB-01702372	1	48281401	1	48281402
BTB-01572184	1	48327003	1	48327004
Hapmap43751-BTA-104783	1	48354950	1	48354951
BTA-10188-no-rs	1	48395283	1	48395284
Hapmap27626-BTA-155536	1	48440267	1	48440268
BTB-01967977	1	48471746	1	48471747
BTB-01663516	1	48503467	1	48503468
Hapmap42068-BTA-111564	1	48547740	1	48547741
Hapmap32121-BTA-156159	1	48573363	1	48573364
BTB-01202377	1	48640548	1	48640549
BTA-122400-no-rs	1	48665089	1	48665090
Hapmap60003-rs29024905	1	48689181	1	48689182
BTB-01202460	1	48771337	1	48771336
Hapmap27230-BTA-162491	1	48799607	1	48799606
ARS-BFGL-NGS-105365	1	48853132	1	48853131
ARS-BFGL-NGS-1695	1	48889678	1	48889677
ARS-BFGL-NGS-73983	1	48933291	1	48933290
ARS-BFGL-BAC-16973	1	48958005	1	48958004
Hapmap49948-BTA-29490	1	49022709	1	49022708
BTB-00021951	1	49064492	1	49064491
BTB-00021917	1	49099130	1	49099129
ARS-BFGL-NGS-50906	1	49221200	1	49221199
BTA-100017-no-rs	1	49244559	1	49244559
BTB-00021776	1	49267474	1	49267473
Hapmap59092-rs29024583	1	49302477	1	49302476
ARS-BFGL-NGS-41264	1	49403484	1	49403483
ARS-BFGL-NGS-15578	1	49481803	1	49481802
Hapmap38806-BTA-110152	1	49517486	1	49517485
BTB-01645206	1	49546278	1	49546277
BTB-01645280	1	49589647	1	49589646
BTB-01146938	1	49614529	1	49614528
Hapmap26719-BTA-151471	1	49660351	1	49660350
BTB-01146838	1	49690525	1	49690524
BTB-01847183	1	49730923	1	49730922
Hapmap50572-BTA-113037	1	49754204	1	49754203
ARS-BFGL-NGS-49634	1	49858607	1	49858606
BTB-01202368	1	49875245	1	49875244
BTA-113021-no-rs	1	49925039	1	49925040
BTB-01077379	1	49971484	1	49971485
BTB-01077277	1	50008816	1	50008817
BTB-01077261	1	50031806	1	50031807
Hapmap57446-rs29023998	1	50085071	1	50085072
Hapmap50571-BTA-112994	1	50128666	1	50128667
BTB-01077007	1	50222674	1	50222675
ARS-BFGL-BAC-15402	1	50282113	1	50282112
BTB-00132817	1	50319323	1	50319322
BTB-01699628	1	50351307	1	50351306
BTA-114651-no-rs	1	50373059	1	50373058
Hapmap41715-BTA-100026	1	50441312	1	50441311
Hapmap30497-BTA-123949	1	50480592	1	50480591
BTB-00022097	1	50531108	1	50531107
BTB-00022142	1	50555211	1	50555210
BTB-01165120	1	50586006	1	50586005
BTB-01165109	1	50631826	1	50631825
Hapmap49829-BTA-101896	1	50695140	1	50695139
Hapmap29401-BTA-152822	1	50742650	1	50742648
BTB-01164952	1	50773995	1	50773994
BTB-01164946	1	50801119	1	50801118
Hapmap52897-rs29012790	1	50853398	1	50853397
BTB-01164879	1	50896974	1	50896973
BTB-00022352	1	50937218	1	50937217
BTB-00022376	1	50978710	1	50978709
Hapmap41716-BTA-100042	1	51006140	1	51006139
ARS-BFGL-NGS-103521	1	51124342	1	51124341
ARS-BFGL-NGS-101533	1	51163887	1	51163886
ARS-BFGL-NGS-6521	1	51300175	1	51300174
ARS-BFGL-NGS-14638	1	51342360	1	51342359
Hapmap42747-BTA-97910	1	51389105	1	51389104
BTB-00184675	1	51419364	1	51419363
ARS-BFGL-NGS-27696	1	51460268	1	51460267
ARS-BFGL-NGS-15670	1	51506987	1	51506986
BTB-01661970	1	51534244	1	51534243
BTB-01303185	1	51702373	1	51702374
ARS-BFGL-NGS-80227	1	51737681	1	51737682
BTB-01303321	1	51793142	1	51793141
UA-IFASA-6260	1	51859933	1	51859932
BTB-02033694	1	51888748	1	51888747
BTA-07486-rs29027151	1	51933754	1	51933753
BTB-00023604	1	51972286	1	51972285
Hapmap54644-rs29022483	1	52012990	1	52012989
BTB-00023406	1	52066861	1	52066860
BTB-00023392	1	52088249	1	52088248
BTB-00023322	1	52135974	1	52135973
BTA-100076-no-rs	1	52172542	1	52172541
ARS-BFGL-NGS-29536	1	52217229	1	52217228
ARS-BFGL-NGS-26781	1	52272441	1	52272440
BTA-27925-no-rs	1	52328173	1	52328172
Hapmap23148-BTA-123974	1	52388164	1	NA
ARS-BFGL-NGS-69861	1	52436569	1	52436568
UA-IFASA-5103	1	52539817	1	52539818
ARS-BFGL-NGS-105123	1	52561031	1	52561032
BTB-01743557	1	52582865	1	52582866
ARS-BFGL-NGS-17305	1	52644194	1	52644193
Hapmap42392-BTA-100065	1	52687802	1	52687801
BTB-00022907	1	52720813	1	52720812
ARS-BFGL-BAC-17968	1	52757943	1	52757942
ARS-BFGL-NGS-112553	1	52795446	1	52795445
BTA-100060-no-rs	1	52827029	1	52827028
ARS-BFGL-BAC-23725	1	52847366	1	52847365
BTA-100058-no-rs	1	52870294	1	52870293
Hapmap47522-BTA-120738	1	52898767	1	52898766
ARS-BFGL-NGS-106276	1	52922736	1	52922735
BTA-120739-no-rs	1	52952325	1	52952324
ARS-BFGL-NGS-89588	1	52984946	1	52984945
BTB-00026002	1	53025392	1	53025391
Hapmap33710-BTA-110763	1	53065704	1	53065703
ARS-BFGL-NGS-76469	1	53102123	1	53102122
ARS-BFGL-NGS-78259	1	53247300	1	53247301
BTB-01131384	1	53313134	1	53313135
Hapmap38361-BTA-93866	1	53341464	1	53341465
ARS-BFGL-BAC-32896	1	53366755	1	53366756
BTA-93863-no-rs	1	53424030	1	53424031
BTB-01131178	1	53451901	1	53451902
Hapmap49383-BTA-93867	1	53484914	1	53484915
BTB-01131103	1	53522864	1	53522865
Hapmap51652-BTA-89898	1	53549172	1	53549173
BTB-01315457	1	53573909	1	53573910
Hapmap39813-BTA-21834	1	53598731	1	53598732
Hapmap47540-BTA-21819	1	53671558	1	53671559
BTB-01315516	1	53723264	1	53723265
ARS-BFGL-NGS-86970	1	53793026	1	53793027
BTA-21826-no-rs	1	53822907	1	53822908
ARS-BFGL-NGS-37379	1	53880017	1	53880018
BTB-01315615	1	53907613	1	53907614
BTB-01712147	1	53936173	1	53936174
BTB-01712157	1	53960828	1	53960829
ARS-BFGL-NGS-43783	1	54006177	1	54006178
BTB-01605050	1	54065830	1	54065831
Hapmap49009-BTA-107212	1	54089772	1	54089773
BTA-30265-no-rs	1	54129560	1	54129561
BTB-01044365	1	54150831	1	54150832
ARS-BFGL-NGS-104377	1	54185146	1	54185147
ARS-BFGL-NGS-114712	1	54219097	1	54219098
Hapmap42092-BTA-119864	1	54252126	1	54252127
ARS-BFGL-NGS-24057	1	54274662	1	54274663
BTB-00217542	1	54317874	1	54317875
UA-IFASA-7275	1	54386908	1	54386907
ARS-BFGL-NGS-40967	1	54407044	1	54407043
ARS-BFGL-NGS-111929	1	54436598	1	54436598
Hapmap38807-BTA-110324	1	54461363	1	54461362
BTA-110335-no-rs	1	54514534	1	54514535
ARS-BFGL-NGS-31009	1	54554488	1	54554489
BTB-00026585	1	54591712	1	54591713
ARS-BFGL-NGS-106380	1	54638743	1	54638744
BTB-00026752	1	54667969	1	54667970
Hapmap61117-rs29023044	1	54695761	1	54695762
ARS-BFGL-BAC-20881	1	54717464	1	54717465
Hapmap48975-BTA-99363	1	54738190	1	54738191
Hapmap57738-rs29023662	1	54775124	1	54775125
Hapmap53221-rs29019635	1	54801752	1	54801753
Hapmap50557-BTA-10774	1	54838002	1	54838003
BTB-01907132	1	54915237	1	54915238
ARS-BFGL-NGS-107096	1	54993939	1	54993941
BTB-00025053	1	55041397	1	55041398
Hapmap41428-BTA-110280	1	55068452	1	55068453
ARS-BFGL-NGS-94761	1	55091201	1	55091202
ARS-BFGL-NGS-18743	1	55117569	1	55117570
BTA-110282-no-rs	1	55175718	1	55175719
Hapmap47174-BTA-110289	1	55206939	1	55206940
BTB-00025135	1	55229661	1	55229662
ARS-BFGL-BAC-18388	1	55268433	1	55268434
BTB-00025259	1	55366920	1	55366921
BTB-00025197	1	55394737	1	55394738
BTB-00025322	1	55418095	1	55418096
ARS-BFGL-NGS-100189	1	55468480	1	55468481
Hapmap47502-BTA-110302	1	55513136	1	55513137
BTB-00025760	1	55543713	1	55543714
BTA-92077-no-rs	1	55581345	1	55581346
BTB-00025875	1	55624988	1	55624989
Hapmap24136-BTA-124014	1	55673836	1	55673837
Hapmap27147-BTA-124015	1	55694419	1	55694420
BTB-01914655	1	55745488	1	55745487
ARS-BFGL-NGS-89318	1	55773047	1	55773046
ARS-BFGL-NGS-115305	1	56015336	1	56015335
Hapmap32092-BTA-149957	1	56041804	1	56041803
ARS-BFGL-NGS-85105	1	56063826	1	56063825
Hapmap47445-BTA-93870	1	56188979	1	56188978
ARS-BFGL-NGS-82485	1	56220702	1	56220701
Hapmap33225-BTA-151395	1	56254239	1	56254238
ARS-BFGL-NGS-39684	1	56343907	1	56343906
Hapmap43173-BTA-120253	1	56452340	1	56452339
ARS-BFGL-NGS-115307	1	56552777	1	56552776
BTA-25880-no-rs	1	56680982	1	56680981
ARS-BFGL-NGS-87494	1	56765215	1	56765214
BTA-25876-no-rs	1	56809585	1	56809584
ARS-BFGL-NGS-97046	1	56871053	1	56871052
ARS-BFGL-NGS-31315	1	56906467	1	56906466
BTA-25809-no-rs	1	56928253	1	56928252
BTA-25883-no-rs	1	56964509	1	56964508
BTA-25886-no-rs	1	56985080	1	56985079
ARS-BFGL-NGS-111138	1	57097550	1	57097549
ARS-BFGL-NGS-38890	1	57143017	1	57143016
ARS-BFGL-NGS-59270	1	57180148	1	57180147
ARS-BFGL-NGS-15221	1	57260972	1	57260971
ARS-BFGL-NGS-52696	1	57330357	1	57330356
ARS-BFGL-NGS-5836	1	57383244	1	57383243
Hapmap39218-BTA-25795	1	57421048	1	57421047
ARS-BFGL-NGS-89	1	57450474	1	57450473
UA-IFASA-5597	1	57471640	1	57471639
ARS-BFGL-NGS-18996	1	57512973	1	57512972
BTA-25386-no-rs	1	57565674	1	57565673
Hapmap59481-rs29019616	1	57616025	1	57616024
BTA-25403-no-rs	1	57774377	1	57774376
Hapmap23954-BTA-162628	1	57798609	1	57798608
Hapmap44594-BTA-25389	1	57892469	1	NA
ARS-BFGL-NGS-34519	1	57913624	1	57913622
Hapmap38147-BTA-25404	1	57951030	1	57951029
ARS-BFGL-NGS-102073	1	57982820	1	57982819
Hapmap55498-ss46527080	1	58042638	1	58042637
BTA-25421-no-rs	1	58102775	1	58102774
ARS-BFGL-NGS-109258	1	58180914	1	58180913
ARS-BFGL-NGS-112451	1	58202087	1	58202086
ARS-BFGL-NGS-87988	1	58229631	1	58229630
Hapmap50295-BTA-25892	1	58478080	1	58478079
ARS-BFGL-NGS-19423	1	58529425	1	58529424
ARS-BFGL-NGS-109846	1	58773522	1	58773523
ARS-BFGL-NGS-40337	1	58815378	1	58815379
ARS-BFGL-NGS-63947	1	59075284	1	59075285
Hapmap36459-SCAFFOLD9563_462	1	59101517	1	59101518
Hapmap23307-BTA-124083	1	59128232	1	59128233
ARS-BFGL-NGS-103637	1	59166286	1	59166287
ARS-BFGL-NGS-48341	1	59236433	1	59236434
BTA-02836-rs29010381	1	59323901	1	59323900
Hapmap44172-BTA-96950	1	59374583	1	59374582
Hapmap47450-BTA-96948	1	59460639	1	59460638
BTA-96949-no-rs	1	59607414	1	59607413
BTA-31615-no-rs	1	59664885	1	59664884
Hapmap44328-BTA-97952	1	59718970	1	59718969
ARS-USMARC-Parent-DQ404150-rs29012530	1	59799327	1	59799327
UA-IFASA-2167	1	59799328	1	59799327
UA-IFASA-2169	1	59825125	1	59825124
ARS-BFGL-NGS-16908	1	59853274	1	59853273
Hapmap34104-BES10_Contig701_1260	1	59899503	1	59899502
Hapmap28737-BTA-124074	1	59925799	1	59925797
BTB-00028136	1	59951163	1	59951162
BTB-01868157	1	59981024	1	59981023
Hapmap40924-BTA-21991	1	60004559	1	60004558
BTB-00028238	1	60037926	1	60037925
Hapmap48289-BTA-31617	1	60073100	1	60073099
ARS-BFGL-NGS-94997	1	60099750	1	60099749
Hapmap55371-rs29027437	1	60152426	1	60152425
BTB-00028383	1	60178481	1	60178480
BTB-00028406	1	60205898	1	60205897
BTB-00028484	1	60234221	1	60234220
Hapmap25636-BTA-31622	1	60260557	1	60260556
Hapmap48717-BTA-31633	1	60357503	1	60357502
BTB-00028647	1	60394453	1	60394452
BTA-31629-no-rs	1	60427551	1	60427550
BTB-00028594	1	60513895	1	60513894
BTB-00028547	1	60548242	1	60548241
Hapmap31065-BTA-123406	1	60572493	1	60572492
BTA-31638-no-rs	1	60619267	1	60619266
ARS-BFGL-NGS-110620	1	60663284	1	60663283
BTA-31643-no-rs	1	60686366	1	60686365
BTB-00028937	1	60751595	1	60751594
Hapmap47563-BTA-31648	1	60809665	1	60809664
Hapmap59475-rs29014975	1	60842756	1	60842755
ARS-BFGL-NGS-36297	1	60865900	1	60865899
ARS-BFGL-NGS-115239	1	60908248	1	60908247
ARS-BFGL-NGS-4257	1	60956410	1	60956409
BTB-01413909	1	60991916	1	60991915
BTB-01414057	1	61118473	1	61118472
BTB-01839251	1	61145940	1	61145939
BTB-02009342	1	61182531	1	61182530
BTA-23353-no-rs	1	61216644	1	61216643
ARS-BFGL-NGS-117152	1	61245263	1	61245262
UA-IFASA-7336	1	61282581	1	61282580
UA-IFASA-5504	1	61309669	1	61309668
ARS-BFGL-NGS-63954	1	61351329	1	61351328
Hapmap57078-ss46526391	1	61377410	1	61377409
ARS-BFGL-NGS-30543	1	61404517	1	61404516
BTB-00029666	1	61446735	1	61446734
Hapmap48290-BTA-31675	1	61489778	1	61489777
Hapmap42177-BTA-31679	1	61523008	1	61523007
ARS-BFGL-NGS-58051	1	61576493	1	61576492
Hapmap35167-VSWCP1D5775A_scf01	1	61609955	1	61609954
ARS-BFGL-NGS-107624	1	61648932	1	61648931
BTB-00030270	1	61680179	1	61680178
ARS-BFGL-NGS-3821	1	61707544	1	61707543
Hapmap41191-BTA-16674	1	61749988	1	61749987
BTB-02006134	1	61781774	1	61781773
Hapmap59735-rs29016420	1	61816725	1	61816724
ARS-BFGL-BAC-20015	1	61960503	1	61960502
ARS-BFGL-NGS-14821	1	61980382	1	61980381
Hapmap48293-BTA-32595	1	62018974	1	62018973
BTB-00031129	1	62041329	1	62041328
BTA-92181-no-rs	1	62088777	1	62088776
BTB-01426064	1	62131123	1	62131122
ARS-BFGL-BAC-20592	1	62159477	1	62159476
BTB-00030962	1	62200612	1	62200611
Hapmap38402-BTA-32592	1	62229404	1	62229403
BTB-00030894	1	62260773	1	62260772
BTA-31690-no-rs	1	62290491	1	62290490
BTB-00030699	1	62319107	1	62319106
ARS-BFGL-NGS-27164	1	62347548	1	62347547
BTB-00030560	1	62419652	1	62419651
Hapmap53538-rs29018897	1	62453902	1	62453901
ARS-BFGL-NGS-2189	1	62561108	1	62561107
Hapmap51585-BTA-32601	1	62605232	1	62605231
BTB-01644632	1	62663114	1	62663113
ARS-BFGL-NGS-40229	1	62745876	1	62745875
ARS-BFGL-NGS-101934	1	62792101	1	62792100
BTB-02071091	1	62813296	1	62813295
Hapmap33719-BTA-153081	1	62864924	1	62864923
BTA-32604-no-rs	1	62945029	1	62945028
Hapmap39200-BTA-32607	1	62988708	1	62988707
Hapmap38640-BTA-92406	1	63034015	1	63034014
BTA-32620-no-rs	1	63057542	1	63057540
BTB-00031464	1	63103376	1	63103375
BTB-00031535	1	63134249	1	63134248
ARS-BFGL-NGS-42248	1	63165653	1	63165652
ARS-BFGL-NGS-102719	1	63201432	1	63201431
BTB-00031657	1	63235575	1	63235574
ARS-BFGL-NGS-115080	1	63260592	1	63260591
ARS-BFGL-NGS-114995	1	63290921	1	63290920
ARS-BFGL-NGS-100977	1	63317735	1	63317734
BTB-01665387	1	63353671	1	63353670
ARS-BFGL-NGS-14335	1	63390653	1	63390652
BTB-01506507	1	63419414	1	63419413
ARS-BFGL-NGS-106011	1	63451323	1	63451322
BTB-01285049	1	63491319	1	63491318
ARS-BFGL-NGS-112682	1	63528235	1	63528234
BTB-01285245	1	63570305	1	63570304
Hapmap60296-rs29016002	1	63611306	1	63611305
Hapmap49510-BTA-17452	1	63668302	1	63668301
ARS-BFGL-NGS-4583	1	63746100	1	63746099
BTA-32633-no-rs	1	63770113	1	63770112
BTA-02064-no-rs	1	63793608	1	63793607
BTB-00031779	1	63816913	1	63816912
Hapmap24328-BTA-108938	1	63872789	1	63872788
BTA-108948-no-rs	1	63920663	1	63920662
BTA-101821-no-rs	1	63984669	1	63984668
ARS-BFGL-NGS-116361	1	64054879	1	64054878
Hapmap49061-BTA-122268	1	64091422	1	64091421
ARS-BFGL-NGS-44433	1	64147284	1	64147282
Hapmap44333-BTA-104611	1	64173388	1	64173387
ARS-BFGL-NGS-105436	1	64297826	1	64297825
ARS-BFGL-NGS-3132	1	64378197	1	64378196
BTB-00640138	1	64424192	1	64424191
ARS-BFGL-NGS-101996	1	64470180	1	64470179
BTB-00639971	1	64493166	1	64493165
Hapmap31089-BTA-130737	1	64554511	1	64554510
Hapmap46935-BTA-113728	1	64599119	1	64599118
BTB-01687826	1	64622423	1	64622422
BTB-01687859	1	64647196	1	64647195
BTB-00639914	1	64670141	1	64670140
Hapmap51521-BTA-92920	1	64787542	1	64787541
ARS-BFGL-NGS-31791	1	64825090	1	64825089
ARS-BFGL-NGS-27619	1	64853867	1	64853866
BTB-00450945	1	64881058	1	64881057
BTB-00450962	1	64904331	1	64904330
BTB-00450984	1	64933539	1	64933538
UA-IFASA-9174	1	64972045	1	64972044
BTB-00451094	1	65008552	1	65008551
BTB-00033025	1	65047604	1	65047603
ARS-BFGL-NGS-10860	1	65072036	1	65072035
BTB-00033060	1	65110358	1	65110357
ARS-BFGL-NGS-71757	1	65146606	1	65146605
BTB-00033090	1	65167828	1	65167827
Hapmap31536-BTA-34573	1	65197677	1	65197676
BTB-00033167	1	65244082	1	65244081
ARS-BFGL-NGS-15927	1	65287593	1	65287592
ARS-BFGL-NGS-112971	1	65331988	1	65331987
BTB-00026837	1	65366740	1	65366739
Hapmap31713-BTA-124020	1	65401554	1	65401553
ARS-BFGL-NGS-33635	1	65515987	1	65515988
BTB-00027047	1	65537491	1	65537492
BTB-00027056	1	65560286	1	65560287
BTA-15412-no-rs	1	65606540	1	65606541
Hapmap45865-BTA-15414	1	65638343	1	65638344
ARS-BFGL-NGS-112600	1	65661818	1	65661819
ARS-BFGL-NGS-36873	1	65687831	1	65687832
BTB-00027149	1	65712985	1	65712986
BTB-00027170	1	65741123	1	65741124
BTB-00027201	1	65774963	1	65774962
ARS-BFGL-NGS-54090	1	65846476	1	65846475
BTB-00027298	1	65869153	1	65869152
BTB-00027332	1	65901953	1	65901952
BTB-00027405	1	65930952	1	65930951
Hapmap42852-BTA-15416	1	65957390	1	65957389
BTB-00027409	1	65991815	1	65991814
Hapmap32539-BTA-124026	1	66014815	1	66014814
Hapmap55251-rs29014781	1	66058911	1	66058910
BTA-15421-no-rs	1	66098175	1	66098174
ARS-BFGL-NGS-83021	1	66330480	1	66330479
BTB-00027583	1	66385196	1	66385195
BTB-02069463	1	66410103	1	66410102
ARS-BFGL-NGS-61496	1	66448326	1	66448327
ARS-BFGL-NGS-3996	1	66574543	1	66574542
ARS-BFGL-NGS-115763	1	66596156	1	66596155
ARS-BFGL-NGS-43799	1	66642631	1	66642630
Hapmap40403-BTA-15429	1	66684196	1	66684195
ARS-BFGL-BAC-19439	1	66706737	1	66706736
ARS-BFGL-BAC-19440	1	66797200	1	66797199
BTB-00027638	1	66821960	1	66821959
ARS-BFGL-NGS-111569	1	66851553	1	66851552
ARS-BFGL-NGS-61672	1	66903183	1	66903182
Hapmap39399-BTA-33610	1	66936405	1	66936404
Hapmap40951-BTA-33609	1	66971785	1	66971784
ARS-BFGL-NGS-35041	1	67055261	1	67055260
ARS-BFGL-NGS-38335	1	67081775	1	67081774
BTA-33604-no-rs	1	67119589	1	67119588
ARS-BFGL-NGS-117561	1	67147488	1	67147487
ARS-BFGL-NGS-14087	1	67173005	1	67173004
Hapmap54041-ss46526276	1	67210808	1	67210807
ARS-BFGL-NGS-36705	1	67249054	1	67249053
Hapmap51211-BTA-33586	1	67318740	1	67318739
Hapmap31714-BTA-124164	1	67443941	1	67443942
ARS-BFGL-NGS-103348	1	67523646	1	67523645
BTB-00032674	1	67551498	1	67551497
BTB-00032648	1	67583534	1	67583533
BTB-00033186	1	67627872	1	67627871
Hapmap25638-BTA-33585	1	67659760	1	67659759
ARS-BFGL-NGS-4572	1	67680631	1	67680630
BTB-00032574	1	67726748	1	67726747
ARS-BFGL-NGS-6075	1	67755813	1	67755812
BTB-00026096	1	67779829	1	67779828
BTB-00026110	1	67801353	1	67801352
BTA-31636-no-rs	1	67885083	1	67885082
BTA-05186-no-rs	1	67947813	1	67947812
BTB-00028704	1	67976890	1	67976889
Hapmap29526-BTA-124137	1	68100506	1	68100506
ARS-BFGL-NGS-3449	1	68146496	1	68146495
UA-IFASA-7116	1	68188517	1	68188517
BTB-00032205	1	68220457	1	68220456
BTB-00032200	1	68250400	1	68250399
BTB-00032163	1	68279480	1	68279479
BTB-00032153	1	68300741	1	68300740
ARS-BFGL-NGS-56081	1	68327821	1	68327820
Hapmap58284-rs29018937	1	68371872	1	68371871
BTA-33571-no-rs	1	68396136	1	68396135
ARS-BFGL-NGS-77553	1	68418783	1	68418782
ARS-BFGL-NGS-119133	1	68456231	1	68456230
ARS-BFGL-NGS-39596	1	68486532	1	68486531
Hapmap41826-BTA-31654	1	68510270	1	68510269
ARS-BFGL-NGS-117312	1	68553122	1	68553121
ARS-BFGL-NGS-113914	1	68623270	1	68623269
BTB-01736179	1	68644961	1	68644960
Hapmap59754-rs29024892	1	68666223	1	68666222
BTA-34599-no-rs	1	68709077	1	68709076
ARS-BFGL-NGS-7521	1	68762711	1	68762710
ARS-BFGL-NGS-4503	1	68801602	1	68801601
ARS-BFGL-NGS-27724	1	68855690	1	68855689
ARS-BFGL-BAC-3570	1	68876073	1	68876072
Hapmap46988-BTA-34591	1	68905838	1	68905837
ARS-BFGL-NGS-111491	1	68959338	1	68959337
ARS-BFGL-NGS-9429	1	69009178	1	69009177
Hapmap50666-BTA-34589	1	69034902	1	69034901
ARS-BFGL-NGS-72247	1	69081746	1	69081745
Hapmap39647-BTA-34584	1	69106533	1	69106532
ARS-BFGL-NGS-31379	1	69380688	1	69380689
ARS-BFGL-NGS-19470	1	69443399	1	69443400
Hapmap59979-rs29025402	1	69472454	1	69472455
ARS-BFGL-NGS-35021	1	69503256	1	69503257
ARS-BFGL-NGS-26771	1	69528622	1	69528623
ARS-BFGL-NGS-100745	1	69551738	1	69551739
BTA-120514-no-rs	1	69576517	1	69576518
Hapmap54911-rs29023069	1	69643959	1	69643960
ARS-BFGL-NGS-118460	1	69707257	1	69707258
ARS-BFGL-NGS-118306	1	69789279	1	69789280
ARS-BFGL-NGS-109126	1	69815898	1	69815899
ARS-BFGL-NGS-114985	1	69848816	1	69848817
BTA-104019-no-rs	1	69915600	1	69915599
BTA-104027-no-rs	1	69936794	1	69936793
ARS-BFGL-NGS-115898	1	69963398	1	69963397
ARS-BFGL-NGS-59612	1	70012034	1	70012033
Hapmap38055-BTA-120751	1	70051870	1	70051869
ARS-BFGL-NGS-30730	1	70095337	1	70095336
ARS-BFGL-NGS-40924	1	70168783	1	70168782
BTA-33563-no-rs	1	70196076	1	70196075
ARS-BFGL-NGS-41287	1	70234225	1	70234224
Hapmap59820-rs29019798	1	70265609	1	70265608
BTA-33557-no-rs	1	70352911	1	70352910
ARS-BFGL-NGS-110495	1	70379231	1	70379230
UA-IFASA-5307	1	70411646	1	70411645
ARS-BFGL-NGS-62687	1	70443282	1	70443281
ARS-BFGL-NGS-111716	1	70481040	1	70481039
ARS-BFGL-NGS-104241	1	70520163	1	70520162
ARS-BFGL-NGS-34399	1	70653973	1	70653972
Hapmap30498-BTA-124121	1	70679786	1	70679785
ARS-BFGL-NGS-111271	1	70738581	1	70738580
ARS-BFGL-NGS-111283	1	70771471	1	70771470
ARS-BFGL-NGS-93742	1	70801597	1	70801596
Hapmap29367-BTA-159930	1	70862231	1	70862230
Hapmap31066-BTA-124117	1	70920667	1	70920666
ARS-BFGL-NGS-103803	1	70985722	1	70985721
Hapmap41227-BTA-32644	1	71055014	1	71055013
BTA-32640-no-rs	1	71100927	1	71100926
Hapmap39468-BTA-120746	1	71127524	1	71127523
BTA-32637-no-rs	1	71169378	1	71169377
BTB-00031796	1	71234296	1	71234295
Hapmap48672-BTA-17044	1	71357246	1	71357245
Hapmap59145-ss46526952	1	71432874	1	71432873
BTA-86103-no-rs	1	71497171	1	71497170
Hapmap50667-BTA-34616	1	71563555	1	71563554
ARS-BFGL-NGS-80523	1	71585336	1	71585335
ARS-BFGL-NGS-119161	1	71660197	1	71660196
ARS-BFGL-NGS-95516	1	71778150	1	71778149
ARS-BFGL-NGS-5124	1	71812294	1	71812293
ARS-BFGL-NGS-119936	1	71842965	1	71842964
ARS-BFGL-BAC-35332	1	71898007	1	71898006
Hapmap53495-rs29015962	1	71919665	1	71919664
ARS-BFGL-NGS-97095	1	71979458	1	71979457
Hapmap43841-BTA-34601	1	72076618	1	72076617
ARS-BFGL-NGS-49636	1	72115872	1	72115871
BTA-34631-no-rs	1	72197164	1	72197163
Hapmap40324-BTA-34602	1	72224768	1	72224767
ARS-BFGL-NGS-56509	1	72354343	1	72354342
ARS-BFGL-NGS-16910	1	72377125	1	72377124
BTA-34638-no-rs	1	72412086	1	72412085
Hapmap51826-BTA-34625	1	72472613	1	72472612
BTA-34624-no-rs	1	72502801	1	72502800
Hapmap60655-rs29025422	1	72536977	1	72536976
ARS-BFGL-NGS-117761	1	72565212	1	72565211
ARS-BFGL-NGS-37507	1	72587546	1	72587545
ARS-BFGL-NGS-90994	1	72673466	1	72673465
BTA-12082-rs29024046	1	72738103	1	72738102
BTA-90633-no-rs	1	72776086	1	72776085
ARS-BFGL-NGS-118075	1	72956334	1	72956333
ARS-BFGL-NGS-87873	1	72997617	1	72997616
ARS-BFGL-NGS-34176	1	73087573	1	73087572
ARS-BFGL-NGS-78165	1	73119196	1	73119195
ARS-BFGL-NGS-45476	1	73154505	1	73154504
ARS-BFGL-NGS-117741	1	73203150	1	73203149
Hapmap42521-BTA-35582	1	73249867	1	73249866
Hapmap43559-BTA-35576	1	73314637	1	73314636
ARS-BFGL-NGS-72532	1	73357205	1	73357204
ARS-BFGL-NGS-103884	1	73451903	1	73451902
ARS-BFGL-NGS-118725	1	73476448	1	73476447
ARS-BFGL-NGS-118451	1	73540552	1	73540551
ARS-BFGL-NGS-94206	1	73562297	1	73562296
ARS-BFGL-NGS-112042	1	73596493	1	73596492
ARS-BFGL-NGS-100698	1	73624954	1	73624953
ARS-BFGL-NGS-59448	1	73659512	1	73659511
ARS-BFGL-NGS-25863	1	73730135	1	73730134
Hapmap41511-BTA-34652	1	73786758	1	73786757
ARS-BFGL-NGS-4162	1	73981192	1	73981191
ARS-BFGL-NGS-40388	1	74016192	1	74016191
Hapmap40716-BTA-34647	1	74099263	1	74099262
Hapmap35151-BES4_Contig435_1199	1	74208850	1	74208849
Hapmap52010-BTA-34646	1	74255434	1	74255433
BTA-34645-no-rs	1	74318326	1	NA
Hapmap43194-BTA-17905	1	74372178	1	74372177
Hapmap50160-BTA-93856	1	74394256	1	74394255
BTA-35604-no-rs	1	74435894	1	74435893
ARS-BFGL-NGS-39750	1	74505016	1	74505015
ARS-BFGL-NGS-93288	1	74540504	1	74540503
ARS-BFGL-NGS-25392	1	74569739	1	74569738
ARS-BFGL-NGS-31642	1	74603817	1	74603816
Hapmap42919-BTA-35600	1	74635915	1	74635914
ARS-BFGL-BAC-73	1	74675013	1	74675012
ARS-BFGL-BAC-32073	1	74700817	1	74700816
ARS-BFGL-BAC-34001	1	74734703	1	74734702
ARS-BFGL-NGS-114968	1	74760161	1	74760160
ARS-BFGL-NGS-53144	1	74797121	1	74797120
ARS-BFGL-NGS-23062	1	74825741	1	74825740
ARS-BFGL-NGS-104306	1	74873701	1	74873700
ARS-BFGL-NGS-93801	1	74923747	1	74923746
ARS-BFGL-NGS-32169	1	74957978	1	74957977
ARS-BFGL-BAC-36572	1	74979241	1	74979240
BTA-35627-no-rs	1	75013836	1	75013835
BTA-35628-no-rs	1	75042636	1	75042635
UA-IFASA-4774	1	75104988	1	75104987
ARS-BFGL-NGS-114627	1	75135242	1	75135241
BTA-35631-no-rs	1	75180498	1	75180497
ARS-BFGL-NGS-64511	1	75221451	1	75221450
ARS-BFGL-NGS-7099	1	75246290	1	75246289
Hapmap38109-BTA-36588	1	75390599	1	75390598
Hapmap33656-BTA-124230	1	75452532	1	75452531
ARS-BFGL-NGS-4924	1	75668130	1	75668131
ARS-BFGL-NGS-90496	1	75815672	1	75815673
ARS-BFGL-NGS-14026	1	76001167	1	76001168
Hapmap26468-BTA-160919	1	76052635	1	76052631
ARS-BFGL-NGS-37438	1	76074458	1	76074459
ARS-BFGL-NGS-81861	1	76099438	1	76099439
Hapmap39889-BTA-114934	1	76155226	1	76155227
Hapmap51396-BTA-114937	1	76186337	1	76186338
ARS-BFGL-NGS-37067	1	76229188	1	76229189
Hapmap60658-rs29025870	1	76256572	1	76256573
Hapmap51567-BTA-17154	1	76291521	1	76291522
Hapmap35190-BES10_Contig762_2071	1	76362569	1	76362570
Hapmap25308-BTA-153014	1	76434293	1	76434294
ARS-BFGL-NGS-116528	1	76505505	1	76505504
ARS-BFGL-NGS-34525	1	76527161	1	76527160
ARS-BFGL-NGS-15456	1	76556540	1	76556539
Hapmap50897-BTA-14167	1	76602614	1	76602613
ARS-BFGL-BAC-31478	1	76629388	1	76629387
Hapmap39961-BTA-100527	1	76732789	1	76732788
Hapmap59172-rs29012834	1	76817711	1	76817710
Hapmap26435-BTA-152318	1	76840997	1	76840996
ARS-BFGL-NGS-64672	1	77188780	1	77188781
Hapmap42898-BTA-28764	1	77235779	1	77235780
ARS-BFGL-NGS-30137	1	77317385	1	77317386
ARS-BFGL-NGS-41839	1	77415588	1	77415589
ARS-BFGL-BAC-31487	1	77469637	1	77469638
BTA-116098-no-rs	1	77503532	1	77503533
Hapmap51363-BTA-97517	1	77532695	1	77532696
Hapmap44063-BTA-36599	1	77620415	1	77620416
ARS-BFGL-NGS-1406	1	77643198	1	77643199
BTA-95639-no-rs	1	77706623	1	77706624
BTA-95638-no-rs	1	77735937	1	77735938
ARS-BFGL-BAC-31482	1	77789354	1	77789355
BTA-18708-no-rs	1	77874001	1	77874002
Hapmap50334-BTA-36619	1	77938518	1	77938519
ARS-BFGL-NGS-34347	1	77994924	1	77994925
Hapmap44231-BTA-36623	1	78205573	1	78205574
BTA-36624-no-rs	1	78245999	1	78246000
Hapmap34720-BES7_Contig462_688	1	78280008	1	78280009
ARS-BFGL-NGS-4661	1	78320670	1	78320671
Hapmap25593-BTA-151723	1	78418600	1	78418601
ARS-BFGL-NGS-92711	1	78441351	1	78441352
Hapmap42923-BTA-36604	1	78482029	1	78482030
ARS-BFGL-BAC-34664	1	78556254	1	78556255
ARS-BFGL-NGS-80187	1	78603470	1	78603471
ARS-BFGL-NGS-76454	1	78668280	1	78668281
Hapmap33573-BTA-124252	1	78711235	1	78711236
Hapmap41244-BTA-36610	1	78966222	1	78966221
ARS-BFGL-NGS-73801	1	79005462	1	79005461
Hapmap48729-BTA-36615	1	79060432	1	79060431
Hapmap58919-rs29009958	1	79110246	1	79110245
ARS-BFGL-NGS-56146	1	79173536	1	79173535
BTA-36640-no-rs	1	79386395	1	79386394
Hapmap39375-BTA-112108	1	79595901	1	79595900
Hapmap47180-BTA-112104	1	79657036	1	79657035
ARS-BFGL-NGS-13617	1	79783568	1	79783567
Hapmap26500-BTA-37512	1	79908851	1	79908850
ARS-BFGL-BAC-31500	1	79937591	1	79937590
BTA-37493-no-rs	1	79972528	1	79972527
BTB-00034904	1	79996647	1	79996646
BTA-37492-no-rs	1	80026845	1	80026844
BTB-00034886	1	80050487	1	80050486
BTA-37489-no-rs	1	80076070	1	80076069
ARS-BFGL-NGS-47287	1	80110091	1	80110090
ARS-BFGL-NGS-119431	1	80132372	1	80132371
ARS-BFGL-BAC-33415	1	80155227	1	80155226
BTB-00034743	1	80180424	1	80180423
Hapmap43564-BTA-36647	1	80204226	1	80204225
BTB-00034692	1	80254378	1	80254377
Hapmap40722-BTA-36642	1	80288508	1	80288507
BTA-112299-no-rs	1	80314815	1	80314814
BTB-00034595	1	80362916	1	80362915
ARS-BFGL-NGS-111725	1	80419712	1	80419711
ARS-BFGL-NGS-25522	1	80469987	1	80469986
BTB-00034522	1	80504651	1	80504650
ARS-BFGL-NGS-77877	1	80549347	1	80549346
BTB-00034392	1	80581465	1	80581464
Hapmap60527-rs29019904	1	80619468	1	80619467
BTB-00034294	1	80645629	1	80645628
Hapmap27043-BTA-36631	1	80684922	1	80684921
ARS-BFGL-NGS-108728	1	80736748	1	80736747
BTB-00034221	1	80774463	1	80774462
Hapmap51218-BTA-36630	1	80812353	1	80812352
BTB-00034202	1	80854329	1	80854328
Hapmap49586-BTA-36632	1	80883890	1	80883889
ARS-BFGL-NGS-106728	1	80938505	1	80938504
ARS-BFGL-NGS-24966	1	80963024	1	80963023
ARS-BFGL-NGS-44036	1	80995759	1	80995758
ARS-BFGL-NGS-68451	1	81022762	1	81022761
ARS-BFGL-NGS-113198	1	81062375	1	81062374
Hapmap51438-BTA-37566	1	81085496	1	81085495
ARS-BFGL-NGS-111888	1	81142207	1	81142206
BTB-00036018	1	81199060	1	81199059
ARS-BFGL-NGS-100951	1	81242738	1	81242737
BTA-37567-no-rs	1	81283582	1	81283581
Hapmap41250-BTA-38429	1	81318446	1	81318445
ARS-BFGL-NGS-13183	1	81338913	1	81338911
ARS-BFGL-NGS-38958	1	81376956	1	81376955
ARS-BFGL-NGS-22536	1	81448073	1	81448072
BTB-00036138	1	81527609	1	81527608
BTB-00036147	1	81605968	1	81605969
Hapmap50131-BTA-85559	1	81639876	1	81639877
ARS-BFGL-NGS-103850	1	81683939	1	81683940
ARS-BFGL-NGS-1768	1	81715860	1	81715861
ARS-BFGL-NGS-19741	1	81761527	1	81761528
BTB-01411638	1	81789610	1	81789611
ARS-BFGL-NGS-1514	1	81829875	1	81829876
ARS-BFGL-NGS-15671	1	81856895	1	81856896
ARS-BFGL-NGS-79990	1	81879312	1	81879313
BTA-38441-no-rs	1	82099085	1	82099086
ARS-BFGL-NGS-44794	1	82120062	1	82120063
BTA-38445-no-rs	1	82150267	1	82150268
BTA-01205-rs29012172	1	82172393	1	82172394
ARS-BFGL-NGS-26946	1	82201456	1	82201457
Hapmap43250-BTA-37524	1	82245378	1	82245379
BTB-00035080	1	82271201	1	82271202
BTA-37523-no-rs	1	82298892	1	82298893
Hapmap44539-BTA-37518	1	82377934	1	82377933
UA-IFASA-6360	1	82400005	1	82400004
BTA-39534-no-rs	1	82421992	1	82421991
Hapmap47934-BTA-38431	1	82442199	1	82442198
ARS-BFGL-NGS-96340	1	82490786	1	82490785
BTA-39532-no-rs	1	82521418	1	82521417
Hapmap49149-BTA-39529	1	82553338	1	82553337
ARS-BFGL-NGS-41472	1	82584766	1	82584765
Hapmap14994-rs29012500	1	82627068	1	82627067
ARS-BFGL-NGS-78633	1	82655036	1	82655035
ARS-BFGL-NGS-112626	1	82740462	1	82740461
Hapmap41856-BTA-39501	1	82768682	1	82768681
Hapmap53238-rs29021199	1	82797926	1	82797925
BTA-39503-no-rs	1	82822088	1	82822087
ARS-BFGL-NGS-17054	1	82843582	1	82843581
BTA-39510-no-rs	1	82871326	1	82871325
ARS-BFGL-NGS-106454	1	82904951	1	82904950
ARS-BFGL-NGS-116286	1	82938827	1	82938826
ARS-BFGL-NGS-71379	1	82984086	1	82984085
Hapmap42929-BTA-39525	1	83017465	1	83017464
BTA-39523-no-rs	1	83042555	1	83042554
BTA-39521-no-rs	1	83072761	1	83072760
BTA-39518-no-rs	1	83113692	1	83113691
ARS-BFGL-NGS-56254	1	83141650	1	83141649
Hapmap51440-BTA-39517	1	83176731	1	83176730
BTB-01187540	1	83288915	1	83288914
Hapmap55227-rs29009709	1	83315143	1	83315142
BTB-01777594	1	83342655	1	83342654
Hapmap41177-BTA-120413	1	83367805	1	83367804
BTB-01187501	1	83402940	1	83402939
Hapmap47824-BTA-107197	1	83430530	1	83430529
Hapmap53346-ss46526210	1	83459606	1	83459605
ARS-BFGL-NGS-61854	1	83499181	1	83499180
BTB-01187418	1	83544203	1	83544202
ARS-BFGL-NGS-50379	1	83575092	1	83575091
Hapmap54984-rs29020611	1	83620958	1	83620957
ARS-BFGL-NGS-55109	1	83657587	1	83657586
BTA-107210-no-rs	1	83695432	1	83695431
BTB-01187109	1	83718412	1	83718411
BTA-107196-no-rs	1	83751111	1	83751110
BTB-00035766	1	83793212	1	83793211
Hapmap42233-BTA-49670	1	83842132	1	83842131
ARS-BFGL-NGS-19217	1	83964513	1	83964512
Hapmap30916-BTA-91383	1	83986617	1	83986616
ARS-BFGL-NGS-111849	1	84010214	1	84010213
BTB-01059241	1	84071804	1	84071803
Hapmap49142-BTA-38495	1	84119387	1	84119386
Hapmap27573-BTA-124304	1	84140040	1	84140039
BTA-38502-no-rs	1	84213943	1	84213942
ARS-BFGL-NGS-14913	1	84234969	1	84234968
ARS-BFGL-NGS-68869	1	84289929	1	84289928
ARS-BFGL-NGS-98669	1	84314502	1	84314501
ARS-BFGL-NGS-27858	1	84339045	1	84339044
ARS-BFGL-NGS-27316	1	84365430	1	84365429
Hapmap40421-BTA-39479	1	84394164	1	84394163
ARS-BFGL-NGS-69661	1	84415672	1	84415671
BTB-00037209	1	84438165	1	84438164
BTA-39489-no-rs	1	84461726	1	84461725
ARS-BFGL-NGS-64298	1	84495885	1	84495884
ARS-BFGL-NGS-2950	1	84528382	1	84528381
BTB-00036349	1	84578824	1	84578823
ARS-BFGL-NGS-5044	1	84630641	1	84630640
ARS-BFGL-NGS-35667	1	84664648	1	84664647
ARS-BFGL-NGS-64789	1	84722208	1	84722207
ARS-BFGL-NGS-57025	1	84761029	1	84761030
Hapmap23583-BTA-124292	1	84809474	1	84809475
ARS-BFGL-NGS-111457	1	84832899	1	84832900
Hapmap41853-BTA-38436	1	84880972	1	84880973
ARS-BFGL-NGS-25172	1	84905599	1	84905600
Hapmap49141-BTA-38455	1	85130150	1	85130151
ARS-BFGL-NGS-116572	1	85161430	1	85161431
Hapmap39022-BTA-38447	1	85182073	1	85182074
ARS-BFGL-NGS-53869	1	85244394	1	85244393
Hapmap41527-BTA-38460	1	85264719	1	85264718
ARS-BFGL-BAC-27363	1	85395169	1	85395168
Hapmap40527-BTA-38457	1	85439534	1	85439533
ARS-BFGL-NGS-104692	1	85694937	1	85694936
BTB-00036444	1	85719580	1	85719579
Hapmap51899-BTA-38469	1	85746257	1	85746256
BTB-01702174	1	85798175	1	85798174
BTB-01702150	1	85819756	1	85819755
ARS-BFGL-NGS-92094	1	85845430	1	85845429
Hapmap57884-rs29026697	1	85888746	1	85888745
ARS-BFGL-NGS-22690	1	85933299	1	85933298
BTB-01431374	1	85954530	1	85954529
ARS-BFGL-NGS-4047	1	85988055	1	85988054
ARS-BFGL-NGS-16561	1	86023955	1	86023954
BTB-01431442	1	86052864	1	86052863
Hapmap47779-BTA-92798	1	86078937	1	86078936
Hapmap38311-BTA-39536	1	86164725	1	86164724
Hapmap44071-BTA-39540	1	86222951	1	86222950
BTA-39546-no-rs	1	86277311	1	86277310
ARS-BFGL-NGS-118640	1	86322889	1	86322888
BTB-00038173	1	86371827	1	86371826
BTB-00038184	1	86393625	1	86393624
BTA-123214-no-rs	1	86459692	1	86459691
BTA-39548-no-rs	1	86603914	1	86603913
BTB-00038398	1	86630442	1	86630441
Hapmap40679-BTA-122761	1	86652221	1	86652220
Hapmap55404-rs29024815	1	86748746	1	86748745
BTB-00038421	1	86896547	1	86896546
Hapmap33711-BTA-124326	1	86979061	1	86979060
ARS-BFGL-BAC-33752	1	87048390	1	87048389
ARS-BFGL-NGS-117410	1	87122551	1	87122550
Hapmap23258-BTA-124332	1	87153925	1	87153924
Hapmap42933-BTA-40454	1	87181372	1	87181371
ARS-BFGL-NGS-54077	1	87338372	1	87338371
BTB-00038446	1	87386242	1	87386241
BTB-00037084	1	87457262	1	87457261
ARS-BFGL-NGS-58323	1	87485098	1	87485097
BTB-00037008	1	87563646	1	87563645
BTB-00037001	1	87695019	1	87695018
ARS-BFGL-BAC-34208	1	87774882	1	87774881
Hapmap43254-BTA-38489	1	87845375	1	87845374
BTA-38487-no-rs	1	87872449	1	87872448
BTB-00036985	1	87904074	1	87904073
BTB-00036965	1	87970511	1	87970510
ARS-BFGL-NGS-115710	1	88023753	1	88023752
Hapmap48736-BTA-38482	1	88069859	1	88069858
BTB-00036914	1	88099160	1	88099159
ARS-BFGL-NGS-72201	1	88181051	1	88181050
ARS-BFGL-NGS-82014	1	88204957	1	88204956
BTB-00036683	1	88245891	1	88245890
ARS-BFGL-NGS-110543	1	88292011	1	88292010
BTB-00036784	1	88314986	1	88314985
Hapmap45277-BTA-38474	1	88336774	1	88336774
BTA-38473-no-rs	1	88357867	1	88357866
BTA-38476-no-rs	1	88395149	1	88395148
ARS-BFGL-NGS-22301	1	88443628	1	88443627
BTA-24439-no-rs	1	88481956	1	88481955
ARS-BFGL-BAC-6363	1	88526760	1	88526759
Hapmap52334-rs29027507	1	88603117	1	88603116
ARS-BFGL-NGS-13673	1	88871763	1	88871762
ARS-BFGL-BAC-33122	1	88892609	1	88892608
ARS-BFGL-NGS-20558	1	88922699	1	88922698
ARS-BFGL-NGS-30991	1	88958567	1	88958566
BTB-02052555	1	89007280	1	89007279
Hapmap59015-rs29021588	1	89041799	1	89041798
BTB-00038588	1	89082974	1	89082973
Hapmap49096-BTA-25573	1	89161164	1	89161165
BTB-00038586	1	89221640	1	89221641
BTA-13139-rs29018103	1	89292440	1	89292441
BTB-01293857	1	89320365	1	89320366
BTB-01858021	1	89347107	1	89347108
ARS-BFGL-NGS-152	1	89393592	1	89393593
Hapmap44359-BTA-25574	1	89430809	1	89430810
BTA-122780-no-rs	1	89458551	1	89458552
BTA-25575-no-rs	1	89489653	1	89489654
ARS-BFGL-NGS-105257	1	89509672	1	89509673
Hapmap27233-BTA-162669	1	89539620	1	89539621
Hapmap47477-BTA-103865	1	89611099	1	89611100
BTA-103871-no-rs	1	89646907	1	89646908
Hapmap54455-rs29016036	1	89677286	1	89677287
ARS-BFGL-NGS-114428	1	89710443	1	89710444
Hapmap47817-BTA-104461	1	89771787	1	89771788
Hapmap57808-rs29009859	1	89978975	1	NA
BTB-00039314	1	90015794	1	90015795
BTB-01837777	1	90119206	1	90119205
BTB-00039253	1	90156639	1	90156638
ARS-BFGL-NGS-112470	1	90183076	1	90183075
Hapmap54781-rs29010500	1	90233259	1	90233258
Hapmap27046-BTA-40513	1	90273548	1	90273547
BTA-40510-no-rs	1	90333020	1	90333019
BTB-01349174	1	90360311	1	90360310
Hapmap23067-BTA-124363	1	90389815	1	90389814
BTA-40495-no-rs	1	90411585	1	90411584
BTA-40493-no-rs	1	90487228	1	90487227
Hapmap58015-rs29026448	1	90514214	1	90514213
Hapmap33838-BES2_Contig218_781	1	90540711	1	90540710
BTA-40481-no-rs	1	90611548	1	90611547
BTB-01195945	1	90663470	1	NA
BTA-108728-no-rs	1	90760335	1	90760334
BTB-01195902	1	90792114	1	90792113
Hapmap47529-BTA-122384	1	90839077	1	90839076
BTB-01196345	1	90880213	1	90880212
ARS-BFGL-NGS-94042	1	90921200	1	90921199
BTB-01196514	1	90954551	1	90954550
Hapmap51798-BTA-108723	1	90985132	1	90985131
Hapmap27729-BTA-108726	1	91027727	1	91027726
ARS-BFGL-NGS-16663	1	91050019	1	91050018
BTB-01196775	1	91071910	1	91071909
BTB-01196862	1	91104639	1	91104638
BTB-01196519	1	91158627	1	91158626
BTB-00040563	1	91187326	1	91187325
BTB-00040624	1	91220015	1	91220014
BTA-119425-no-rs	1	91266094	1	91266093
BTB-01401158	1	91296870	1	91296869
Hapmap51342-BTA-88730	1	91330005	1	91330004
UA-IFASA-7467	1	91351003	1	91351002
BTA-88734-no-rs	1	91380605	1	91380604
BTB-01401420	1	91406645	1	91406644
ARS-BFGL-NGS-107398	1	91440773	1	91440772
Hapmap51446-BTA-41504	1	91478127	1	91478126
ARS-BFGL-NGS-23253	1	91501098	1	91501097
Hapmap27148-BTA-124406	1	91541557	1	91541556
ARS-BFGL-NGS-29136	1	91625391	1	91625390
Hapmap33264-BTA-41499	1	91667895	1	91667894
ARS-BFGL-NGS-25311	1	91721439	1	91721438
BTB-00041036	1	91761868	1	91761867
BTA-41494-no-rs	1	91802143	1	91802142
Hapmap51445-BTA-41490	1	91848224	1	91848223
BTA-41484-no-rs	1	91889230	1	91889229
ARS-BFGL-NGS-3794	1	91916661	1	91916660
BTB-00040808	1	91952264	1	91952263
Hapmap41534-BTA-41482	1	91985875	1	91985874
ARS-BFGL-NGS-78317	1	92039958	1	92039957
ARS-BFGL-NGS-29444	1	92060017	1	92060016
BTA-41479-no-rs	1	92111007	1	92111006
BTA-41478-no-rs	1	92198140	1	92198141
ARS-BFGL-NGS-12933	1	92272317	1	92272318
ARS-BFGL-NGS-11919	1	92297145	1	92297146
ARS-BFGL-BAC-36098	1	92325176	1	92325177
Hapmap48236-BTA-17964	1	92348088	1	92348089
Hapmap60827-rs29019866	1	92433977	1	92433978
Hapmap49986-BTA-41525	1	92476463	1	92476464
ARS-BFGL-NGS-21075	1	92531929	1	92531930
Hapmap30020-BTA-150228	1	92568842	1	92568843
Hapmap46543-BTA-94613	1	92589739	1	92589740
BTA-94619-no-rs	1	92627088	1	92627089
Hapmap54568-rs29010311	1	92669976	1	92669977
BTA-94612-no-rs	1	92700621	1	92700622
Hapmap28877-BTA-24431	1	92735975	1	92735977
BTA-24432-no-rs	1	92762692	1	92762693
Hapmap44640-BTA-24435	1	92786888	1	92786889
Hapmap55511-rs29010538	1	92823719	1	92823720
BTB-01331667	1	92898202	1	92898203
BTB-01331698	1	92920047	1	92920048
BTB-01331738	1	92965211	1	92965212
ARS-BFGL-NGS-60701	1	93007750	1	93007751
Hapmap27463-BTA-162240	1	93122019	1	93122020
BTB-01846098	1	93154369	1	93154370
BTA-24073-no-rs	1	93263037	1	93263038
Hapmap41804-BTA-24071	1	93283601	1	93283602
ARS-BFGL-NGS-67044	1	93311608	1	93311609
BTB-01342372	1	93418567	1	93418568
ARS-BFGL-BAC-36911	1	93450163	1	93450164
ARS-BFGL-BAC-36910	1	93479597	1	93479598
ARS-BFGL-NGS-20424	1	93572606	1	93572607
BTB-01762766	1	93599282	1	93599283
BTB-01762784	1	93621040	1	93621041
Hapmap33028-BTA-147613	1	93660136	1	93660142
ARS-BFGL-NGS-54694	1	93721559	1	93721560
BTB-02064590	1	93749466	1	93749467
ARS-BFGL-NGS-115400	1	93782655	1	93782654
Hapmap34097-BES3_Contig167_336	1	93805922	1	93805921
BTB-01331303	1	93854411	1	93854410
BTB-01748272	1	93887502	1	93887501
BTA-118144-no-rs	1	93920926	1	93920925
BTA-112211-no-rs	1	93945351	1	93945350
BTA-24325-no-rs	1	93993442	1	93993441
BTB-01331221	1	94027674	1	94027673
BTB-01331173	1	94052771	1	94052770
BTB-01211220	1	94078581	1	94078580
BTA-111165-no-rs	1	94110998	1	94110997
Hapmap47178-BTA-111157	1	94181809	1	94181808
BTA-111161-no-rs	1	94216216	1	94216215
ARS-BFGL-NGS-39699	1	94303131	1	94303131
Hapmap26451-BTA-156064	1	94336480	1	94336479
Hapmap52705-rs29019397	1	94369685	1	94369684
ARS-BFGL-NGS-23990	1	94409184	1	94409183
Hapmap54865-rs29015706	1	94470192	1	94470191
BTA-17925-no-rs	1	94552473	1	94552474
BTA-17923-no-rs	1	94653902	1	94653903
Hapmap53960-rs29016796	1	94697346	1	94697347
BTA-17929-no-rs	1	94762863	1	94762864
BTA-17930-no-rs	1	94850835	1	94850836
Hapmap40307-BTA-42417	1	94931080	1	94931081
BTA-07846-rs29027508	1	94958244	1	94958245
Hapmap25356-BTA-42424	1	95054398	1	95054399
Hapmap50358-BTA-42427	1	95082340	1	95082341
ARS-BFGL-NGS-40011	1	95148545	1	95148546
Hapmap42562-BTA-48245	1	95245457	1	95245458
ARS-BFGL-NGS-107347	1	95279844	1	95279845
BTA-48243-no-rs	1	95317236	1	95317237
Hapmap41001-BTA-48148	1	95384347	1	95384348
Hapmap61079-rs29013410	1	95456256	1	95456257
Hapmap42952-BTA-48143	1	95518231	1	95518232
ARS-BFGL-BAC-36882	1	95616570	1	95616571
ARS-BFGL-BAC-36880	1	95653468	1	95653469
Hapmap49190-BTA-48142	1	95690573	1	95690574
ARS-BFGL-BAC-36877	1	95731009	1	95731010
Hapmap55432-rs29009621	1	95777552	1	95777553
BTA-121233-no-rs	1	95802156	1	95802158
Hapmap42235-BTA-50604	1	95898816	1	95898817
BTB-00768631	1	95930224	1	95930225
Hapmap24383-BTA-158893	1	95972034	1	95972035
BTB-01087150	1	96000461	1	96000462
Hapmap42095-BTA-120006	1	96075932	1	96075933
ARS-BFGL-NGS-14083	1	96129507	1	96129508
ARS-BFGL-NGS-104582	1	96151470	1	96151471
ARS-BFGL-NGS-106939	1	96182881	1	96182882
BTB-01086885	1	96228588	1	96228589
ARS-BFGL-NGS-80214	1	96288959	1	96288960
BTB-01793064	1	96315405	1	96315406
BTB-01086841	1	96337881	1	96337882
BTB-01086812	1	96379264	1	96379265
BTB-01086804	1	96408611	1	96408612
BTB-01086791	1	96436595	1	96436596
Hapmap40301-BTA-119986	1	96485762	1	96485763
Hapmap27891-BTA-158889	1	96536130	1	96536131
BTB-01591692	1	96646194	1	96646195
ARS-BFGL-NGS-113387	1	96692592	1	96692593
ARS-BFGL-NGS-83934	1	96772613	1	96772614
Hapmap52675-rs29021342	1	96826809	1	96826810
ARS-BFGL-NGS-25039	1	96864503	1	96864504
Hapmap48635-BTA-118353	1	96957947	1	96957948
ARS-BFGL-BAC-36902	1	97034900	1	97034901
BTA-122559-no-rs	1	97068956	1	97068957
ARS-BFGL-NGS-104619	1	97100732	1	97100733
BTB-00042026	1	97143193	1	97143194
ARS-BFGL-NGS-111885	1	97169258	1	97169259
ARS-BFGL-NGS-2011	1	97197023	1	97197023
ARS-BFGL-NGS-89308	1	97260720	1	97260721
Hapmap32288-BTA-124469	1	97330351	1	97330352
Hapmap58062-rs29012621	1	97408252	1	97408253
ARS-BFGL-NGS-8753	1	97518815	1	97518816
ARS-BFGL-NGS-110016	1	97566156	1	97566157
BTA-44237-no-rs	1	97601882	1	97601883
Hapmap50694-BTA-44240	1	97648247	1	97648248
BTA-44241-no-rs	1	97674275	1	97674276
Hapmap59668-rs29015093	1	97730993	1	97730994
BTA-44249-no-rs	1	97953338	1	97953339
ARS-BFGL-NGS-104596	1	97989629	1	97989630
BTA-44254-no-rs	1	98034629	1	98034630
Hapmap42941-BTA-44265	1	98064179	1	98064180
BTA-44267-no-rs	1	98159158	1	98159159
ARS-BFGL-NGS-14357	1	98273352	1	98273353
Hapmap51902-BTA-44288	1	98423737	1	98423738
ARS-BFGL-NGS-40587	1	98539192	1	98539193
Hapmap47007-BTA-43282	1	98602705	1	98602706
ARS-BFGL-NGS-96389	1	98639695	1	98639696
UA-IFASA-7818	1	98674391	1	98674392
BTA-43302-no-rs	1	98763466	1	98763465
ARS-BFGL-NGS-60021	1	98787467	1	98787466
ARS-BFGL-BAC-31698	1	98826238	1	98826237
Hapmap38956-BTA-43309	1	98853038	1	98853037
Hapmap54512-rs29023726	1	98876945	1	98876944
ARS-BFGL-NGS-19572	1	98906855	1	98906854
Hapmap49174-BTA-43310	1	98944630	1	98944629
ARS-BFGL-NGS-4387	1	98970688	1	98970687
ARS-BFGL-NGS-96411	1	99002230	1	99002229
ARS-BFGL-NGS-94996	1	99033186	1	99033185
Hapmap42551-BTA-43327	1	99075511	1	99075510
ARS-BFGL-NGS-112806	1	99110444	1	99110443
BTA-43335-no-rs	1	99137029	1	99137028
Hapmap27374-BTA-124435	1	99163507	1	99163506
ARS-BFGL-NGS-94323	1	99212528	1	99212527
[truncated: 52,002 more rows]
