# Supplementary material for: Tracking chromosomal positions of oligomers - a case study with Illumina's BovineSNP50 beadchip
Source: BMC Genomics. 2010 Feb 1;11:80. doi: 10.1186/1471-2164-11-80 (PMC2834638; doi:10.1186/1471-2164-11-80)
Supplement: Additional file 2 — Diagnostics.r. This script compares the original chromosomal positions with those obtained by the mapping procedure described here using the script ProcessMegablastOutput.r. [file 1471-2164-11-80-S2.r]

D <- read.table(file = "../Material/Mapping-Illumina-Genome-25-June-2009.txt", header = T)
D$DELTA <- abs(D$POS.ILMN - D$POS.MAP)


D$CHROM.ILMN.BIN <- D$CHROM.ILMN != 0
D$CHROM.MAP.BIN <- !is.na(D$CHROM.MAP)

D$POS.ILMN.BIN <- D$POS.ILMN != 0
D$POS.MAP.BIN <- !is.na(D$POS.MAP)


cat("Now considering all SNPs on the chip\n")
cat("\n")
cat("###### CONTINGENCY TABLE MAPPING TO CHROMOSOMES #####\n")
cat("\n")
print(addmargins(table(subset(D, select = c(CHROM.ILMN.BIN, CHROM.MAP.BIN)))))
cat("\n")

n1 <- nrow(subset(D, CHROM.ILMN == 0 & !is.na(CHROM.MAP)))
cat("SNPs not mapped to chromosome by Illumina, but mapped by us ", n1, "\n")

n2 <- nrow(subset(D, CHROM.ILMN != 0 & is.na(CHROM.MAP)))
cat("SNPs mapped to chromosome by Illumina, but not mapped by us ", n2, "\n")


#Filter entries which have a chromosome assignment both according to Illumina and to the mapping

M <- subset(D, CHROM.MAP.BIN & CHROM.ILMN.BIN)

cat("Number of SNPs mapped to chromosomes (Illumina + our mapping)", nrow(M), "\n")

ContTable <- table(as.data.frame(as.matrix(subset(M, select = c("CHROM.ILMN", "CHROM.MAP")))))

n.different.chromosome <- sum(ContTable) - sum(diag(ContTable))
cat("Number of SNPs mapped to different chromosomes", n.different.chromosome, "\n")

Diff <- subset(M, as.character(CHROM.ILMN) != as.character(CHROM.MAP))


print(Diff)


M <- subset(M, as.character(CHROM.ILMN) == as.character(CHROM.MAP))


n.same.chromosome <- nrow(M)

cat("Number of SNPs mapped to the same chromosome (Illumina + our mapping)", n.same.chromosome, "\n")
cat("\nNow considering SNPs mapped to the same chromosome by Illumina and us\n")
cat("\n")
cat("##### CONTINGENCY TABLE MAPPING TO UNIQUE LOCI ######\n")
cat("\n")
print(addmargins(table(subset(M, select = c(POS.ILMN.BIN, POS.MAP.BIN)))))
cat("\n")

n3 <- nrow(subset(M, POS.ILMN.BIN & !POS.MAP.BIN))
cat("SNPs mapped to unique locus by Illumina, but not by us ", n3, "\n")
n4 <- nrow(subset(M, !POS.ILMN.BIN & POS.MAP.BIN))
cat("SNPs not mapped to unique locus by Illumina, but by us ", n4, "\n")


#Filter entries which are on the same chromosome and which have a position according to Illumina and our mapping

Z <-  subset(M, POS.ILMN.BIN & POS.MAP.BIN)

cat("Number of SNPs with chromosomal position (Illumina + our mapping)", nrow(Z), "\n")


n.great.shift <- nrow(subset(Z, DELTA > 2))

cat("Number of cases where deviation is greater than 2:\t", n.great.shift, "\n")

#stop()

#print(table(Z$DELTA))

#n <- nrow(subset(D, (CHROM.ILMN != 0 & is.na(CHROM.MAP)) | (CHROM.ILMN == 0 & !is.na(CHROM.MAP)) |  (as.character(CHROM.ILMN) != as.character(CHROM.MAP)) | DELTA > 2  ))


n <- n1 + n2 + n3 + n4 + n.great.shift + n.different.chromosome
cat("Total number of SNPs with substantial deviations:\t", n, "\n")
