# Supplementary material for: Tracking chromosomal positions of oligomers - a case study with Illumina's BovineSNP50 beadchip
Source: BMC Genomics. 2010 Feb 1;11:80. doi: 10.1186/1471-2164-11-80 (PMC2834638; doi:10.1186/1471-2164-11-80)
Supplement: Additional file 3 — ComparingOligoSeqs.r. This script compares each oligomer sequence against all other oligomer sequences. The aim is to detect oligomer sequences with different IDs sharing the same sequence. Also the reverse complementary sequences are compared against all other oligomer sequences. [file 1471-2164-11-80-S3.r]

library(seqinr)
library(ape)

#D <- read.dna("../Material/OligoSequences.fasta", format = "fasta", as.character = TRUE)


D <- read.table(file = "../Material/BovineSNP50_B.csv", header = T, sep = ",")


#stop()

cat("Sequence data set read in.\n")

P <- read.table(file = "../Material/Mapping-Illumina-Genome-25-June-2009.txt", header = T)

cat("Position data read in.\n") 

D <- subset(D, select = c(Name, AlleleA_ProbeSeq))

n <- nrow(D)

cat("Number of lines:\t", n, "\n")

MultipleSeqs <- names(which(table(D$AlleleA_ProbeSeq) > 1))

n.ms <- length(MultipleSeqs)

cat("Number of oligo seqences occurring more than once:", n.ms, "\n")

M <- c()

for(i in 1 : n.ms)
{
	D.aux <- subset(D, AlleleA_ProbeSeq == MultipleSeqs[i])
	print(D.aux)
	
	
	P.aux <- subset(P, ID %in% D.aux$Name)
	print(P.aux)
	if(i == 1)
	{
		M <- t(c(as.vector(P.aux$ID), MultipleSeqs[i]))
	}
	else
	{
		M <- rbind(M, t(c(as.vector(P.aux$ID), MultipleSeqs[i])))
	}	

}

M <- as.data.frame(M)
names(M) <- c("ID1", "ID2", "SEQUENCE")


M <- merge(M, P, by.x = "ID1", by.y = "ID")

M <- subset(M, select = c(ID1, ID2, SEQUENCE, CHROM.ILMN, POS.ILMN))
M <- merge(M, P, by.x = "ID2", by.y = "ID")
M <- subset(M, select = -c(CHROM.ILMN.y, CHROM.MAP))

names(M) <- c("SNP1", "SNP2", "SEQUENCE", "CHROM", "POS.ILMN1", "POS.ILMN.2", "POS.MAP") 


write.table(M, file = "DuplicateOligos.txt", sep = "\t", row.names = FALSE, quote = FALSE)

#stop()	

REVCOMP <- vector(length = n, mode = "character")

cat("Producing reverse complementary sequences\n")
for(i in 1 : n)
{
	REVCOMP[i] <- toupper(c2s(comp(rev(s2c(as.character(D$AlleleA_ProbeSeq[i]))))))
	if(i %% 1000 == 0)
	{
		cat(i, "\n")
		
	}	
}
D <- cbind(D, REVCOMP)
	
	
	
