# Supplementary material for: Tracking chromosomal positions of oligomers - a case study with Illumina's BovineSNP50 beadchip
Source: BMC Genomics. 2010 Feb 1;11:80. doi: 10.1186/1471-2164-11-80 (PMC2834638; doi:10.1186/1471-2164-11-80)
Supplement: Additional file 4 — Eighteen duplicate oligomer sequences. The column headers SNP1 and SNP2 designate the SNPs with identical sequences but different identifiers. CHROM, chromosome of SNP1 and SNP2; POS.ILMN1 and POS.ILMN2, positions of SNP1 and SNP2, respectively, as determined by Illumina; POS.MAP, position as determined in this study. [file 1471-2164-11-80-S4.txt]

SNP1	SNP2	SEQUENCE	CHROM	POS.ILMN1	POS.ILMN.2	POS.MAP
ARS-USMARC-Parent-DQ786757-rs29019900	Hapmap36382-SCAFFOLD210095_19074	AAAACTTGCTGCCAGGGAAGGTTCTGATGTTGTGTGATATTGCATAGGCA	2	115024544	115024545	115024545
ARS-USMARC-Parent-DQ866817-no-rs	Hapmap34596-BES7_Contig444_1293	GATGGTCCAGCATCTTTAACCCTGACTAAATAGGTTTGGGACAATCTACT	15	36330324	36330325	36330325
ARS-USMARC-Parent-DQ866818-rs29011701	UA-IFASA-5162	CTTTCTGTGATTTCAGGTGTCAGCTCCTGAGCTTTAGAACATGGCTGCTA	15	78342209	78342210	78342210
Hapmap35000-BES9_Contig272_944	ARS-USMARC-Parent-EF034086-no-rs	CAACAGTACTTATTACCACATAATAAAAACCCATCACAAGCTTCAGCTTC	26	38309860	38309861	38309860
Hapmap35417-SCAFFOLD255533_15525	ARS-USMARC-Parent-EF026085-rs29021607	CATGTCATGACTTGGCATTGGGCAGGGCTTGGAATTCAATTGAACTAAAG	21	63769906	63769907	63769906
Hapmap35832-SCAFFOLD197372_885	ARS-USMARC-Parent-DQ404151-rs29019282	CTTTCCTTTTCTCCATGATACTGCTGAATTACTGCTCCCATGATACGCAC	1	110940742	153015008	153015009
Hapmap36059-SCAFFOLD50303_4748	ARS-USMARC-Parent-EF034080-rs29024749	ACTCCTAGAAGCCAACACCACGGTCACATGATCCTGGTGGCCAATATGGC	29	29741733	29741734	29741733
Hapmap36218-SCAFFOLD41765_2717	ARS-USMARC-Parent-DQ786758-rs29024430	TGCTTTTTCAAACATGGCCAAGAGCACAGAATAAAAGACTAACTTCAAAC	7	15211137	15692314	15692315
Hapmap36391-SCAFFOLD165033_11046	ARS-USMARC-Parent-DQ674265-rs29011266	TTATTCTGAATCTTTAAAGCTACTGAGCTGTTCACAAGTAGTCTAACTTC	8	109814329	109814330	109814329
Hapmap36566-SCAFFOLD135238_3808	ARS-USMARC-Parent-DQ832700-rs29012872	CAAGCGAGTCCATCTGTAAGTGGTGCTTAAGGGATTAGAAGCTACAGAAA	12	45459287	74417830	74417829
Hapmap52375-rs29010802	ARS-USMARC-Parent-DQ435443-rs29010802	CACAGACTTTAAAGCAGCCTACTATCTAGTGGTCACCAACCTAGCTAAAA	3	49982201	61444603	61444602
Hapmap53362-rs29013727	ARS-USMARC-Parent-DQ990834-rs29013727	CTTGCATCTCTTTCCACAAGGCAACAAATTCTATCACATCAGAGCCCCAC	26	8434009	8434010	8434009
Hapmap55319-rs29013532	ARS-USMARC-Parent-EF034082-rs29013532	ATAGTATGTTCTTTTCCCTTATAAACAACTTTGTTGGTGGTATATTTTAC	22	57362459	57362460	57362459
Hapmap57363-rs29014953	ARS-USMARC-Parent-EF028073-rs29014953	CAATACCAGGTCCTGCCTGTCAATAATCAAGTTGCCTCGCATTAATTAGT	18	993756	1152822	1152821
Hapmap59786-rs29012019	ARS-USMARC-Parent-DQ984827-rs29012019	ATAGGTACCCTGTATTCTTTCAAATGAGTATGTTCACTGCCTTTACTTAA	10	43279114	56497455	56497454
UA-IFASA-2167	ARS-USMARC-Parent-DQ404150-rs29012530	CTAAACCAATCAACAATTGTTTTTCAAAAAGATAAATGCAAGAAAAAAAT	1	59799327	59799328	59799327
UA-IFASA-2515	ARS-USMARC-Parent-DQ786765-rs29009858	GGACTCCTTTCCTGGACCCTTTGGGGTATGTGCTGGTGAGCTGGTTAGCC	9	70056929	100948909	100948908
UA-IFASA-2827	ARS-USMARC-Parent-DQ837644-rs29010468	TCTATTTTCCTCAAGTATCTGCTCCATATTTCTAGCAGATATCAAGGCTT	8	91886012	91886013	91886012
