# Supplementary material for: Tracking chromosomal positions of oligomers - a case study with Illumina's BovineSNP50 beadchip
Source: BMC Genomics. 2010 Feb 1;11:80. doi: 10.1186/1471-2164-11-80 (PMC2834638; doi:10.1186/1471-2164-11-80)
Supplement: Additional file 6 — BuildOligoSeqDB.r. This script reads in a comma separated text file containing oligomer sequences and writes out a file containing oligomer sequences in the fasta format. In its present format it is asssumed that the table containing the oligomer sequences has column headers. The column header for the column containing the oligomer sequences is AlleleA_ProbeSeq. This has to be customized if necessary. The ID of the fasta file sequence entries is concatenated from four pieces of information: Name: name of oligomer given by manufacturer; IlmnStrand: orientation of oligomer strand; SourceStrand: orientation of genome strand; SNP: alleles. [file 1471-2164-11-80-S6.R]

#This script reads in a file containing oligo sequences and 
#writes out a file containing oligo sequences in the fasta format

FileOut <- "BovineSNP50OligoSeqs.fasta"

library("ape")
D <- read.table(file = "../Material/BovineSNP50_B.csv", header = T, sep = ",")

stop()

M <- as.matrix(D$AlleleA_ProbeSeq)
rownames(M) <- paste(D$Name, D$IlmnStrand, D$SourceStrand, D$SNP, sep = "|")
write.dna(M, format = "fasta", file = FileOut, nbcol = -1, colw = 50)
